# Supplementary material for: Transcriptomic repertoires depict the initiation of lint and fuzz fibres in cotton (Gossypium hirsutum L.)
Source: Plant Biotechnol J. 2017 Oct 18;16(5):1002–12. doi: 10.1111/pbi.12844 (PMC5902776; doi:10.1111/pbi.12844)
Supplement: Supplementary file 4 — Table S3 All predicted circRNAs expression level. [file PBI-16-1002-s003.xlsx]

## Sheet: All_circRNA_ExpressionLevel
Table S3 All predicted circRNAs expresssion level.
circRNA_ID	chr|circRNA_Lstart|circRNA_Lend	XU142_0	XU142fl_0	LF_0	LL_0	LM_0	XU142_5	XU142fl_5	LF_5	LL_5	LM_5
A01:10600136|10622791	A01|10600136|10622791	NA	NA	8.69	NA	NA	NA	6.96	7.9	NA	NA
A01:13752665|13753101	A01|13752665|13753101	NA	NA	6.76	NA	NA	NA	5.97	NA	NA	NA
A01:13766425|13767706	A01|13766425|13767706	NA	NA	NA	NA	NA	12.69	NA	7.9	NA	16.91
A01:1681868|1705315	A01|1681868|1709881	NA	21.65	NA	NA	NA	NA	NA	33.59	30.58	16.91
A01:1694708|1709881	A01|1681868|1709881	NA	21.65	NA	NA	NA	NA	NA	4.94	30.58	16.91
A01:17200271|17202336	A01|17200271|17202336	NA	NA	NA	NA	NA	NA	15.91	NA	5.92	NA
A01:1778175|1783403	A01|1778175|1783403	NA	5.9	5.79	NA	NA	NA	NA	NA	NA	NA
A01:19624881|19682185	A01|19624881|19683427	18.13	NA	11.58	10.06	7.81	24.4	NA	28.65	NA	16.91
A01:19625394|19682707	A01|19624881|19683427	18.13	NA	11.58	10.06	10.74	20.49	NA	5.93	NA	16.91
A01:19625785|19683013	A01|19624881|19683427	18.13	NA	18.34	10.06	7.81	20.49	NA	5.93	NA	16.91
A01:19625975|19683252	A01|19624881|19683427	18.13	NA	11.58	10.06	6.84	20.49	NA	5.93	NA	24.86
A01:19626165|19683427	A01|19624881|19683427	18.13	NA	11.58	10.06	7.81	20.49	NA	5.93	NA	16.91
A01:20995775|20997345	A01|20995775|20997345	NA	NA	6.76	NA	NA	NA	NA	NA	NA	7.96
A01:2655493|2661608	A01|2655493|2664291	50.36	18.7	6.76	NA	12.7	NA	NA	NA	32.55	32.82
A01:2657366|2663436	A01|2655493|2664291	50.36	18.7	6.76	NA	12.7	NA	NA	NA	14.8	32.82
A01:2657942|2664291	A01|2655493|2664291	50.36	18.7	6.76	NA	12.7	NA	NA	NA	14.8	32.82
A01:2964404|2964860	A01|2964404|2964860	7.05	64.95	58.89	14.09	NA	70.26	71.61	40.51	71.03	22.87
A01:3120753|3142932	A01|3120753|3143457	NA	4.92	NA	NA	NA	NA	NA	NA	NA	5.97
A01:3121292|3143457	A01|3120753|3143457	NA	4.92	NA	NA	NA	NA	NA	NA	NA	5.97
A01:3936021|3962782	A01|3936021|3962782	NA	NA	NA	NA	NA	4.88	NA	NA	NA	NA
A01:40113768|40158545	A01|40113768|40158816	14.1	NA	NA	13.08	13.68	12.69	NA	NA	NA	NA
A01:40113989|40158816	A01|40113768|40158816	14.1	NA	NA	13.08	13.68	12.69	NA	NA	NA	NA
A01:41307438|41307966	A01|41307438|41307966	5.04	NA	NA	NA	NA	NA	NA	NA	NA	NA
A01:4491948|4492235	A01|4491948|4492235	7.05	9.84	12.55	NA	NA	7.81	28.84	NA	4.93	NA
A01:4851723|4863456	A01|4851723|4863456	NA	NA	NA	NA	NA	4.88	6.96	NA	NA	NA
A01:4851948|4863456	A01|4851723|4863456	NA	NA	NA	NA	NA	4.88	6.96	NA	NA	NA
A01:4938337|4985547	A01|4938337|4985547	NA	21.65	NA	10.06	NA	NA	NA	NA	NA	NA
A01:548519|565115	A01|548519|566084	NA	NA	NA	NA	NA	NA	7.96	NA	33.54	NA
A01:548692|566084	A01|548519|566084	NA	NA	NA	NA	NA	NA	7.96	NA	33.54	NA
A01:5514452|5523874	A01|5514452|5523874	NA	NA	NA	NA	NA	NA	61.67	NA	6.91	NA
A01:56603905|56604489	A01|56603905|56604509	NA	16.73	NA	NA	NA	8.78	17.9	5.93	14.8	NA
A01:56603905|56604509	A01|56603905|56604509	NA	9.84	NA	NA	NA	8.78	6.96	5.93	4.93	NA
A01:56884251|56884761	A01|56884251|56884761	NA	NA	4.83	NA	NA	NA	NA	NA	NA	NA
A01:6247596|6250892	A01|6247596|6250892	NA	11.81	NA	NA	NA	NA	NA	NA	NA	NA
A01:626066|628727	A01|626066|628727	8.06	4.92	NA	NA	NA	NA	11.94	NA	NA	NA
A01:6467364|6468291	A01|6467364|6468291	183.32	111.19	39.58	13.08	NA	59.53	168.09	62.24	124.3	40.77
A01:7315246|7317110	A01|7315246|7317110	NA	4.92	NA	NA	NA	NA	NA	NA	NA	NA
A01:7519925|7562557	A01|7519925|7563987	NA	4.92	6.76	5.03	NA	NA	NA	NA	NA	NA
A01:7521321|7563987	A01|7519925|7563987	NA	4.92	6.76	5.03	NA	NA	NA	NA	NA	NA
A01:76150958|76152028	A01|76150958|76152467	10.07	NA	NA	NA	NA	NA	NA	NA	NA	15.91
A01:76151188|76152467	A01|76150958|76152467	10.07	NA	NA	NA	NA	NA	NA	NA	NA	15.91
A01:77533465|77533558	A01|77533465|77533558	NA	NA	NA	NA	NA	4.88	NA	NA	NA	NA
A01:81604396|81605491	A01|81604396|81605491	NA	NA	6.76	NA	NA	NA	5.97	NA	NA	NA
A01:8251636|8265417	A01|8251636|8265417	NA	NA	10.62	8.05	NA	NA	NA	NA	8.88	NA
A01:86603203|86627813	A01|86603203|86627813	NA	12.79	NA	NA	NA	NA	7.96	NA	NA	NA
A01:89589830|89590636	A01|89589830|89590636	NA	NA	NA	NA	NA	11.71	22.88	NA	NA	NA
A01:89851956|89884569	A01|89851956|89885538	NA	4.92	8.69	NA	NA	4.88	NA	NA	NA	11.93
A01:89852843|89885538	A01|89851956|89885538	NA	4.92	8.69	NA	NA	6.83	NA	NA	NA	11.93
A01:89953167|89954932	A01|89953167|89954932	NA	5.9	NA	NA	NA	NA	NA	NA	NA	NA
A01:89997874|89997929	A01|89997874|89997929	NA	NA	NA	NA	NA	NA	NA	NA	NA	5.97
A01:90201367|90201429	A01|90201367|90201429	NA	NA	NA	NA	NA	NA	4.97	NA	NA	NA
A01:90351593|90351850	A01|90351593|90351850	NA	9.84	NA	NA	NA	NA	NA	NA	NA	NA
A01:90406704|90407417	A01|90406704|90407417	NA	NA	NA	NA	NA	NA	4.97	NA	NA	NA
A01:90452248|90453126	A01|90452248|90453126	10.07	6.89	NA	NA	NA	NA	11.94	NA	NA	NA
A01:91030149|91043537	A01|91030149|91043537	NA	NA	NA	NA	NA	NA	NA	NA	NA	7.96
A01:93576045|93636351	A01|93576045|93636351	NA	NA	4.83	NA	4.88	NA	NA	NA	NA	NA
A01:956260|959306	A01|956260|959306	NA	NA	NA	NA	NA	4.88	NA	NA	NA	NA
A01:97758945|97768462	A01|97758945|97771818	28.2	NA	28	NA	NA	84.9	NA	55.33	49.32	125.3
A01:97759664|97769515	A01|97758945|97771818	36.26	NA	23.17	NA	NA	84.9	NA	55.33	42.42	125.3
A01:97759929|97769787	A01|97758945|97771818	36.26	NA	23.17	NA	NA	84.9	NA	55.33	94.7	125.3
A01:97761843|97771818	A01|97758945|97771818	36.26	NA	23.17	NA	NA	84.9	NA	55.33	94.7	125.3
A01:97872929|97873839	A01|97872929|97873839	NA	5.9	4.83	NA	NA	NA	NA	NA	NA	NA
A01:98053569|98066749	A01|98053569|98066749	6.04	NA	NA	NA	NA	NA	NA	NA	NA	NA
A02:10644231|10645722	A02|10644231|10645722	5.04	NA	NA	NA	NA	NA	NA	NA	NA	NA
A02:10727381|10730097	A02|10727381|10730097	9.07	8.86	7.72	NA	6.84	4.88	6.96	NA	8.88	NA
A02:10728912|10730097	A02|10727381|10730097	9.07	8.86	7.72	NA	6.84	4.88	8.95	NA	6.91	NA
A02:10730001|10730097	A02|10727381|10730097	9.07	8.86	7.72	NA	6.84	4.88	8.95	NA	6.91	NA
A02:12121363|12126587	A02|12121363|12127137	NA	NA	8.69	10.06	NA	NA	NA	NA	NA	NA
A02:12121865|12127137	A02|12121363|12127137	NA	NA	8.69	10.06	NA	NA	NA	NA	NA	NA
A02:152745|154303	A02|152745|154303	NA	NA	NA	NA	NA	NA	6.96	NA	NA	NA
A02:1602344|1607254	A02|1602344|1607254	NA	14.76	NA	NA	NA	NA	NA	NA	NA	NA
A02:1651474|1651547	A02|1651474|1651547	NA	NA	NA	5.03	NA	NA	NA	NA	NA	NA
A02:17337670|17340047	A02|17337670|17340047	NA	NA	NA	NA	NA	NA	5.97	NA	NA	NA
A02:20358740|20365386	A02|20358740|20365386	NA	NA	NA	NA	NA	NA	NA	NA	NA	8.95
A02:2561706|2661454	A02|2561706|2661454	NA	NA	NA	NA	NA	NA	NA	10.87	NA	NA
A02:263094|271060	A02|263094|271060	NA	NA	10.62	NA	NA	NA	NA	NA	NA	NA
A02:26960347|26960538	A02|26960347|26960538	NA	NA	NA	NA	NA	15.61	NA	NA	NA	NA
A02:27075177|27077200	A02|27075177|27078306	38.28	NA	26.06	15.09	18.56	5.85	37.8	NA	NA	7.96
A02:27075416|27077426	A02|27075177|27078306	38.28	NA	26.06	15.09	18.56	5.85	37.8	NA	NA	7.96
A02:27076416|27078306	A02|27075177|27078306	38.28	NA	26.06	15.09	18.56	5.85	37.8	NA	NA	7.96
A02:28885616|28894389	A02|28885616|28894880	NA	NA	NA	NA	NA	NA	29.84	5.93	4.93	NA
A02:28892738|28894880	A02|28885616|28894880	NA	NA	NA	NA	NA	NA	29.84	5.93	15.78	NA
A02:3096880|3104455	A02|3096880|3104455	NA	NA	8.69	NA	NA	5.85	NA	NA	NA	8.95
A02:33848327|33848721	A02|33848327|33848721	NA	NA	NA	NA	NA	NA	4.97	NA	NA	NA
A02:3441651|3442980	A02|3441651|3442980	NA	NA	NA	NA	NA	NA	7.96	NA	NA	NA
A02:34516787|34524694	A02|34516787|34524694	NA	NA	NA	NA	NA	NA	5.97	NA	NA	NA
A02:3791915|3803765	A02|3791915|3803765	NA	NA	NA	NA	NA	5.85	4.97	7.9	NA	NA
A02:3860871|3865969	A02|3860871|3865969	NA	NA	70.47	NA	NA	NA	NA	NA	NA	NA
A02:39566358|39567114	A02|39566358|39567114	49.36	NA	NA	NA	NA	NA	NA	NA	NA	121.32
A02:41077243|41079413	A02|41077243|41079413	NA	NA	NA	NA	NA	NA	NA	6.92	NA	NA
A02:498143|498650	A02|498143|498650	NA	17.71	7.72	NA	NA	5.85	23.87	NA	10.85	7.96
A02:5478|9241	A02|5478|9241	NA	NA	NA	NA	NA	NA	7.96	NA	NA	NA
A02:559694|559759	A02|559694|559759	NA	NA	NA	NA	NA	NA	7.96	NA	NA	NA
A02:606036|626179	A02|606036|626179	10.07	NA	4.83	NA	NA	NA	NA	NA	NA	NA
A02:607292|615695	A02|606036|626179	10.07	NA	4.83	NA	NA	NA	NA	NA	NA	NA
A02:73380104|73383864	A02|73380104|73383864	NA	NA	NA	NA	7066.1	NA	NA	NA	NA	NA
A02:74914864|74920480	A02|74914864|74920480	NA	NA	32.82	NA	NA	NA	NA	NA	NA	NA
A02:7693602|7748709	A02|7693602|7748709	NA	18.7	NA	NA	NA	NA	NA	43.47	NA	NA
A02:7985136|8014883	A02|7985136|8016234	8.06	5.9	10.62	NA	NA	NA	NA	NA	NA	4.97
A02:7985595|8015157	A02|7985136|8016234	8.06	5.9	10.62	NA	NA	NA	NA	NA	NA	4.97
A02:7985945|8015717	A02|7985136|8016234	8.06	5.9	10.62	NA	NA	NA	NA	NA	NA	4.97
A02:7986658|8016234	A02|7985136|8016234	8.06	5.9	10.62	NA	NA	NA	NA	NA	NA	4.97
A02:80100545|80104204	A02|80100545|80104719	14.1	NA	NA	NA	8.79	NA	24.87	NA	NA	24.86
A02:80101929|80104719	A02|80100545|80104719	14.1	NA	NA	NA	8.79	NA	24.87	NA	NA	24.86
A02:80726021|80735058	A02|80726021|80738192	NA	48.22	32.82	NA	NA	NA	35.81	26.68	53.27	NA
A02:80727010|80735382	A02|80726021|80738192	NA	48.22	32.82	NA	NA	NA	15.91	26.68	53.27	NA
A02:80727742|80736684	A02|80726021|80738192	NA	48.22	32.82	NA	NA	NA	23.87	26.68	19.73	NA
A02:80728958|80738192	A02|80726021|80738192	NA	48.22	32.82	NA	NA	NA	23.87	26.68	53.27	NA
A02:81865438|81877560	A02|81865438|81887101	24.17	NA	22.2	NA	NA	7.81	21.88	5.93	7.89	NA
A02:81866583|81878821	A02|81865438|81887101	24.17	NA	22.2	NA	NA	7.81	21.88	6.92	7.89	NA
A02:81866583|81887101	A02|81865438|81887101	24.17	NA	22.2	NA	NA	7.81	21.88	5.93	7.89	NA
A02:81878089|81886327	A02|81865438|81887101	24.17	NA	12.55	NA	NA	7.81	21.88	5.93	7.89	NA
A02:81879035|81887101	A02|81865438|81887101	24.17	NA	22.2	NA	NA	7.81	21.88	5.93	7.89	NA
A02:82039319|82040235	A02|82039319|82040235	NA	9.84	NA	NA	NA	NA	18.9	6.92	14.8	7.96
A02:82561011|82561511	A02|82561011|82561511	9.07	NA	8.69	NA	NA	5.85	9.95	10.87	NA	NA
A03:1074135|1087178	A03|1074135|1087178	NA	NA	4.83	NA	NA	NA	NA	NA	NA	NA
A03:1099298|1100174	A03|1099298|1100174	NA	31.49	9.65	NA	NA	NA	NA	NA	11.84	NA
A03:1099521|1100174	A03|1099298|1100174	NA	12.79	9.65	NA	NA	NA	NA	NA	11.84	NA
A03:1136209|1136461	A03|1136209|1136461	8.06	NA	NA	NA	NA	NA	NA	NA	NA	NA
A03:1138520|1146564	A03|1138520|1146564	NA	NA	12.55	NA	NA	NA	7.96	NA	NA	NA
A03:143180|144388	A03|143180|144388	26.19	28.54	13.52	8.05	NA	9.76	19.89	6.92	16.77	5.97
A03:15197096|15197761	A03|15197096|15197761	39.28	NA	NA	12.08	NA	NA	NA	NA	NA	NA
A03:1667718|1733506	A03|1667718|1733506	NA	NA	NA	NA	NA	NA	NA	NA	NA	5.97
A03:2102329|2115500	A03|2102329|2115500	NA	NA	121.64	74.47	70.33	NA	NA	NA	NA	231.71
A03:2281891|2282666	A03|2281891|2282666	NA	18.7	NA	NA	NA	NA	NA	NA	NA	NA
A03:2478285|2478617	A03|2478285|2478617	NA	NA	NA	NA	NA	NA	8.95	NA	NA	NA
A03:25664371|25664655	A03|25664371|25664655	41.3	57.07	34.75	NA	NA	194.19	47.74	403.09	151.92	283.42
A03:3189425|3190178	A03|3189425|3190178	9.07	NA	NA	NA	NA	NA	NA	NA	NA	NA
A03:3336154|3338876	A03|3336154|3338876	NA	NA	NA	NA	NA	29.27	NA	NA	NA	NA
A03:36293024|36295822	A03|36293024|36295822	NA	11.81	NA	NA	NA	NA	NA	NA	NA	5.97
A03:37999153|38000814	A03|37999153|38000814	NA	NA	NA	NA	NA	NA	6.96	NA	NA	NA
A03:3813431|3817021	A03|3813431|3817021	NA	NA	NA	NA	NA	NA	4.97	NA	NA	NA
A03:3914460|3921156	A03|3914460|3921156	NA	NA	NA	NA	NA	NA	NA	NA	NA	7.96
A03:3954559|3966163	A03|3954559|3966810	27.2	19.68	NA	NA	NA	41.96	NA	NA	NA	NA
A03:3955326|3966810	A03|3954559|3966810	27.2	19.68	NA	NA	NA	19.52	NA	NA	NA	NA
A03:43783413|43789649	A03|43783413|43789649	NA	NA	NA	NA	NA	NA	9.95	NA	NA	NA
A03:46678325|46781799	A03|46678325|46781799	NA	NA	NA	NA	NA	13.66	NA	NA	NA	NA
A03:568530|591610	A03|568530|592378	NA	10.82	NA	11.07	NA	NA	NA	NA	4.93	7.96
A03:569067|592042	A03|568530|592378	NA	10.82	NA	11.07	NA	NA	NA	NA	4.93	7.96
A03:569343|592378	A03|568530|592378	NA	10.82	NA	11.07	NA	NA	NA	NA	4.93	7.96
A03:59876615|59878786	A03|59876615|59878786	NA	4.92	4.83	8.05	NA	NA	4.97	NA	5.92	NA
A03:59876745|59878786	A03|59876615|59878786	NA	9.84	4.83	8.05	NA	NA	5.97	NA	5.92	NA
A03:60344574|60349535	A03|60344574|60349535	5.04	10.82	NA	NA	NA	NA	4.97	NA	NA	NA
A03:62952796|62959308	A03|62952796|62959308	NA	NA	5.79	NA	NA	NA	NA	NA	NA	NA
A03:7333188|7339206	A03|7333188|7339206	39.28	NA	106.19	33.21	NA	64.4	NA	161.04	NA	21.88
A03:7336417|7338603	A03|7333188|7339206	39.28	NA	106.19	33.21	NA	64.4	NA	161.04	NA	21.88
A03:7336613|7339019	A03|7333188|7339206	39.28	NA	106.19	33.21	NA	64.4	NA	161.04	NA	21.88
A03:8104767|8118452	A03|8104767|8118452	NA	NA	NA	8.05	NA	NA	NA	NA	NA	NA
A03:81279873|81313705	A03|81279873|81314092	23.17	44.28	29.93	NA	NA	165.89	44.76	NA	148.96	NA
A03:81280265|81314092	A03|81279873|81314092	23.17	44.28	29.93	NA	NA	165.89	44.76	NA	148.96	NA
A03:86538298|86539014	A03|86538298|86539014	43.31	90.53	72.4	15.09	10.74	10.73	20.89	NA	25.65	6.96
A03:9100425|9152622	A03|9100425|9152622	13.09	10.82	18.34	5.03	7.81	8.78	NA	NA	NA	NA
A03:91658198|91658461	A03|91658198|91658461	NA	5.9	NA	NA	NA	NA	NA	NA	NA	NA
A03:92516268|92921848	A03|92516268|92921848	13.09	18.7	15.45	5.03	10.74	17.56	18.9	12.84	42.42	21.88
A03:92690572|92710456	A03|92516268|92921848	13.09	6.89	6.76	5.03	10.74	17.56	18.9	12.84	42.42	21.88
A03:92858436|92858555	A03|92516268|92921848	13.09	18.7	6.76	5.03	10.74	17.56	18.9	12.84	42.42	21.88
A03:93605407|93614924	A03|93605407|93614924	5.04	6.89	NA	NA	NA	NA	NA	NA	NA	NA
A03:93642807|93704214	A03|93642807|93704214	NA	4.92	NA	NA	NA	NA	NA	NA	NA	NA
A03:93887336|93904061	A03|93887336|93904061	NA	NA	NA	NA	NA	NA	NA	5.93	NA	NA
A03:95169534|95195424	A03|95169534|95298443	NA	17.71	8.69	NA	NA	NA	6.96	15.81	24.66	6.96
A03:95170236|95196149	A03|95169534|95298443	NA	17.71	8.69	NA	NA	NA	6.96	15.81	24.66	9.94
A03:95195532|95297986	A03|95169534|95298443	NA	17.71	8.69	NA	NA	NA	6.96	15.81	24.66	9.94
A03:95195968|95298443	A03|95169534|95298443	NA	17.71	8.69	NA	NA	NA	6.96	15.81	24.66	9.94
A03:96689767|96690139	A03|96689767|96690139	NA	10.82	NA	NA	NA	NA	NA	NA	NA	NA
A03:97419788|97422037	A03|97419788|97422037	NA	NA	NA	NA	NA	NA	NA	NA	NA	4.97
A03:99514268|99518522	A03|99514268|99518522	13.09	NA	NA	NA	NA	NA	NA	NA	25.65	NA
A04:1783652|1794340	A04|1783652|1794340	NA	NA	4.83	NA	NA	NA	NA	9.88	10.85	NA
A04:3386398|3390205	A04|3386398|3390205	NA	NA	13.52	NA	NA	NA	48.74	NA	45.38	NA
A04:3407660|3607615	A04|3407660|3607615	NA	4.92	NA	NA	NA	NA	NA	NA	NA	NA
A04:37793289|37793815	A04|37793289|37793815	NA	7.87	NA	NA	NA	NA	NA	NA	4.93	NA
A04:42197175|42640155	A04|42197175|42640155	22.16	19.68	NA	NA	NA	NA	26.85	11.86	23.68	NA
A04:4251139|4302971	A04|4251139|4321633	NA	NA	8.69	NA	NA	NA	NA	NA	11.84	NA
A04:4251139|4321633	A04|4251139|4321633	NA	NA	8.69	NA	NA	NA	NA	NA	17.76	NA
A04:4251570|4304551	A04|4251139|4321633	NA	NA	8.69	NA	NA	NA	NA	NA	12.82	NA
A04:4372362|4400106	A04|4372362|4418280	12.09	26.57	9.65	7.04	4.88	8.78	6.96	39.52	15.78	4.97
A04:4372693|4400454	A04|4372362|4418280	12.09	15.74	9.65	7.04	4.88	8.78	7.96	4.94	5.92	4.97
A04:4373538|4401064	A04|4372362|4418280	7.05	6.89	6.76	7.04	4.88	8.78	6.96	39.52	20.72	5.97
A04:4373916|4401627	A04|4372362|4418280	22.16	6.89	9.65	8.05	4.88	8.78	19.89	39.52	23.68	4.97
A04:4374178|4401827	A04|4372362|4418280	7.05	6.89	9.65	7.04	4.88	8.78	7.96	39.52	20.72	4.97
A04:4374571|4402292	A04|4372362|4418280	12.09	6.89	9.65	7.04	4.88	8.78	6.96	39.52	20.72	5.97
A04:4375444|4402852	A04|4372362|4418280	12.09	6.89	9.65	7.04	4.88	4.88	6.96	39.52	20.72	4.97
A04:4375599|4403327	A04|4372362|4418280	12.09	7.87	9.65	7.04	4.88	8.78	6.96	39.52	20.72	4.97
A04:4375988|4403480	A04|4372362|4418280	12.09	6.89	9.65	7.04	4.88	8.78	6.96	39.52	20.72	4.97
A04:4377351|4405025	A04|4372362|4418280	12.09	6.89	9.65	7.04	4.88	8.78	6.96	39.52	20.72	4.97
A04:4388219|4411765	A04|4372362|4418280	12.09	6.89	4.83	7.04	4.88	8.78	6.96	39.52	20.72	4.97
A04:4392313|4414510	A04|4372362|4418280	12.09	6.89	5.79	7.04	4.88	8.78	6.96	39.52	20.72	4.97
A04:4392627|4415330	A04|4372362|4418280	12.09	6.89	9.65	7.04	4.88	8.78	7.96	39.52	20.72	4.97
A04:4392830|4415545	A04|4372362|4418280	11.08	6.89	9.65	7.04	4.88	8.78	6.96	39.52	20.72	4.97
A04:4393304|4415993	A04|4372362|4418280	12.09	6.89	9.65	7.04	4.88	8.78	6.96	11.86	20.72	4.97
A04:4393531|4416242	A04|4372362|4418280	12.09	6.89	9.65	7.04	4.88	8.78	6.96	39.52	20.72	4.97
A04:4393915|4416556	A04|4372362|4418280	12.09	6.89	9.65	7.04	4.88	8.78	6.96	39.52	20.72	4.97
A04:4395750|4418280	A04|4372362|4418280	12.09	6.89	9.65	7.04	4.88	8.78	6.96	39.52	20.72	4.97
A04:44308638|44474356	A04|44308638|44495821	NA	NA	NA	NA	NA	53.67	NA	45.45	106.54	NA
A04:44308638|44495821	A04|44308638|44495821	NA	NA	NA	NA	NA	53.67	NA	45.45	106.54	NA
A04:52774570|52777189	A04|52774570|52777189	9.07	4.92	7.72	NA	5.86	NA	4.97	NA	5.92	7.96
A04:59196226|59196675	A04|59196226|59196675	NA	NA	4.83	NA	NA	NA	NA	NA	NA	NA
A04:59198056|59210729	A04|59198056|59210729	NA	NA	6.76	NA	NA	NA	NA	NA	NA	NA
A04:59978360|59985493	A04|59978360|59985493	NA	17.71	35.72	NA	NA	NA	NA	NA	NA	NA
A04:60483572|60489860	A04|60483572|60489860	NA	6.89	NA	NA	NA	NA	NA	NA	NA	NA
A04:616788|648542	A04|616788|648542	NA	NA	NA	NA	NA	12.69	NA	NA	10.85	NA
A04:6844233|6854355	A04|6844233|6854593	22.16	NA	10.62	5.03	NA	12.69	NA	14.82	14.8	17.9
A04:6844462|6854593	A04|6844233|6854593	20.14	NA	8.69	5.03	NA	12.69	NA	14.82	14.8	17.9
A04:68700|77050	A04|68700|78048	NA	12.79	9.65	56.35	55.68	9.76	7.96	NA	8.88	NA
A04:68886|77323	A04|68700|78048	NA	9.84	9.65	56.35	55.68	9.76	6.96	NA	76.94	NA
A04:69421|77495	A04|68700|78048	NA	9.84	9.65	56.35	55.68	9.76	6.96	NA	8.88	NA
A04:69650|78048	A04|68700|78048	NA	9.84	9.65	56.35	55.68	9.76	6.96	NA	8.88	NA
A04:7177508|7213820	A04|7177508|7231792	17.12	20.66	105.22	52.33	29.3	55.62	8.95	15.81	11.84	12.93
A04:7177911|7214118	A04|7177508|7231792	17.12	20.66	105.22	52.33	7.81	55.62	8.95	15.81	11.84	23.87
A04:7177911|7226620	A04|7177508|7231792	17.12	20.66	105.22	7.04	5.86	55.62	8.95	15.81	11.84	23.87
A04:7179769|7228226	A04|7177508|7231792	17.12	20.66	105.22	52.33	29.3	55.62	8.95	15.81	11.84	23.87
A04:7180592|7228934	A04|7177508|7231792	84.61	65.93	105.22	52.33	29.3	55.62	27.85	15.81	11.84	23.87
A04:7180827|7229335	A04|7177508|7231792	17.12	18.7	39.58	52.33	7.81	55.62	20.89	15.81	11.84	23.87
A04:7181384|7229605	A04|7177508|7231792	17.12	20.66	105.22	13.08	9.77	8.78	8.95	15.81	11.84	23.87
A04:7182253|7230468	A04|7177508|7231792	17.12	20.66	105.22	52.33	29.3	55.62	4.97	15.81	6.91	23.87
A04:7182523|7230962	A04|7177508|7231792	17.12	20.66	105.22	17.11	10.74	55.62	8.95	15.81	11.84	23.87
A04:7182685|7231156	A04|7177508|7231792	17.12	20.66	105.22	52.33	29.3	4.88	8.95	15.81	11.84	23.87
A04:7183105|7231334	A04|7177508|7231792	17.12	20.66	105.22	52.33	29.3	55.62	8.95	45.45	11.84	23.87
A04:7183473|7231792	A04|7177508|7231792	17.12	20.66	105.22	52.33	29.3	55.62	8.95	15.81	11.84	23.87
A04:7212986|7225297	A04|7177508|7231792	17.12	20.66	105.22	52.33	29.3	55.62	8.95	15.81	11.84	23.87
A04:7435840|7507168	A04|7435840|7507451	6.04	NA	NA	NA	NA	NA	5.97	NA	NA	NA
A04:7486249|7507451	A04|7435840|7507451	6.04	NA	NA	NA	NA	NA	5.97	NA	NA	NA
A04:8175118|8320800	A04|8175118|8320800	NA	NA	5.79	NA	NA	NA	NA	NA	NA	NA
A05:10473348|10484250	A05|10473348|10486841	40.29	NA	40.55	11.07	NA	NA	NA	NA	NA	NA
A05:10478433|10486841	A05|10473348|10486841	40.29	NA	40.55	11.07	NA	NA	NA	NA	NA	NA
A05:11552897|11553560	A05|11552897|11553560	NA	NA	NA	NA	NA	NA	4.97	NA	NA	NA
A05:11606058|11611264	A05|11606058|11611264	18.13	10.82	7.72	NA	9.77	NA	4.97	NA	NA	NA
A05:11608273|11611264	A05|11606058|11611264	18.13	10.82	7.72	NA	9.77	NA	10.94	NA	NA	NA
A05:12133455|12134162	A05|12133455|12134597	NA	11.81	10.62	NA	NA	NA	NA	NA	NA	5.97
A05:12133815|12134597	A05|12133455|12134597	NA	4.92	10.62	NA	NA	NA	NA	NA	NA	5.97
A05:1356579|1357325	A05|1356579|1357325	NA	NA	NA	NA	NA	NA	4.97	NA	NA	NA
A05:14454098|14454649	A05|14454098|14454649	9.07	6.89	NA	NA	NA	NA	NA	NA	NA	NA
A05:15067954|15070773	A05|15067954|15070773	NA	NA	NA	5.03	5.86	NA	NA	NA	NA	NA
A05:15606919|15612429	A05|15606919|15630742	NA	7.87	NA	NA	NA	9.76	8.95	NA	NA	18.89
A05:15607391|15612865	A05|15606919|15630742	NA	7.87	NA	NA	NA	9.76	8.95	NA	NA	12.93
A05:15611068|15623746	A05|15606919|15630742	NA	7.87	NA	NA	NA	9.76	8.95	NA	NA	8.95
A05:15612986|15630742	A05|15606919|15630742	NA	7.87	NA	NA	NA	9.76	8.95	NA	NA	18.89
A05:16308116|16309038	A05|16308116|16309521	NA	NA	NA	11.07	NA	27.32	21.88	NA	5.92	8.95
A05:16308396|16309240	A05|16308116|16309521	NA	NA	NA	11.07	NA	27.32	21.88	NA	34.53	9.94
A05:16308700|16309521	A05|16308116|16309521	NA	NA	NA	11.07	NA	27.32	21.88	NA	34.53	37.79
A05:18266836|18280129	A05|18266836|18280129	NA	NA	NA	NA	NA	4.88	NA	8.89	NA	NA
A05:18486668|18488326	A05|18486668|18488326	NA	NA	NA	NA	NA	NA	6.96	NA	NA	NA
A05:19756712|19756750	A05|19756712|19756750	NA	8.86	13.52	NA	NA	NA	NA	NA	NA	NA
A05:20062456|20065556	A05|20062456|20065556	NA	NA	NA	NA	NA	NA	10.94	NA	NA	NA
A05:21289072|21289355	A05|21289072|21289355	18.13	NA	NA	NA	NA	10.73	NA	NA	NA	7.96
A05:21713697|21715771	A05|21713697|21715771	16.12	16.73	5.79	NA	NA	NA	4.97	NA	NA	NA
A05:21794655|21802377	A05|21794655|21802377	NA	NA	NA	NA	NA	NA	10.94	NA	NA	NA
A05:22641892|22641974	A05|22641892|22641974	NA	NA	NA	NA	NA	NA	4.97	NA	NA	NA
A05:23831678|23833265	A05|23831678|23833265	NA	NA	NA	NA	4.88	NA	NA	NA	NA	NA
A05:23918048|23955109	A05|23918048|23955109	NA	NA	NA	NA	NA	NA	18.9	NA	NA	NA
A05:26065322|26073939	A05|26065322|26073939	NA	NA	NA	10.06	7.81	NA	NA	NA	NA	NA
A05:26205005|26221199	A05|26205005|26221199	NA	NA	NA	NA	NA	31.23	17.9	32.6	NA	NA
A05:27812969|27816794	A05|27812969|27816794	NA	4.92	NA	NA	NA	NA	NA	NA	NA	5.97
A05:30058015|30058517	A05|30058015|30058517	NA	4.92	NA	NA	NA	NA	NA	NA	NA	NA
A05:33009644|33019487	A05|33009644|33019487	NA	NA	NA	NA	NA	29.27	16.91	NA	23.68	13.92
A05:33822313|33824475	A05|33822313|33824475	NA	10.82	NA	NA	NA	NA	NA	NA	NA	NA
A05:34077627|34079638	A05|34077627|34079638	NA	NA	NA	NA	NA	NA	9.95	NA	NA	NA
A05:3451547|3457839	A05|3451547|3457839	NA	NA	NA	NA	NA	NA	NA	NA	NA	7.96
A05:3467096|3468082	A05|3467096|3468082	NA	NA	NA	NA	NA	NA	7.96	NA	NA	NA
A05:35142374|35144168	A05|35142374|35144168	NA	NA	4.83	6.04	NA	NA	4.97	NA	NA	4.97
A05:39708208|39708466	A05|39708208|39708466	NA	5.9	NA	NA	NA	NA	NA	NA	NA	NA
A05:43456008|43458509	A05|43456008|43458509	NA	NA	NA	NA	NA	NA	5.97	NA	NA	NA
A05:4358256|4369054	A05|4358256|4369270	NA	NA	84.95	NA	NA	NA	7.96	310.22	127.25	NA
A05:4358777|4369270	A05|4358256|4369270	NA	NA	84.95	NA	NA	NA	7.96	310.22	156.85	NA
A05:44979560|44980787	A05|44979560|44982164	NA	NA	NA	NA	NA	NA	5.97	NA	NA	5.97
A05:44979560|44982164	A05|44979560|44982164	NA	NA	NA	NA	NA	NA	5.97	NA	NA	5.97
A05:49265698|49266093	A05|49265698|49266093	12.09	50.18	34.75	NA	NA	35.13	67.63	7.9	36.5	8.95
A05:4990234|4999543	A05|4990234|5003870	15.11	10.82	11.58	NA	NA	12.69	27.85	NA	NA	NA
A05:4990794|5000465	A05|4990234|5003870	15.11	10.82	11.58	NA	NA	12.69	27.85	NA	NA	NA
A05:4994132|5003870	A05|4990234|5003870	15.11	10.82	11.58	NA	NA	12.69	27.85	NA	NA	NA
A05:5208804|5220080	A05|5208804|5224898	31.22	27.55	NA	NA	10.74	14.64	NA	9.88	12.82	23.87
A05:5209013|5220792	A05|5208804|5224898	31.22	27.55	NA	NA	10.74	6.83	NA	5.93	10.85	23.87
A05:5212236|5223823	A05|5208804|5224898	31.22	27.55	NA	NA	10.74	14.64	NA	8.89	10.85	14.92
A05:5212418|5224213	A05|5208804|5224898	37.27	27.55	NA	NA	10.74	8.78	NA	8.89	10.85	12.93
A05:5213038|5224898	A05|5208804|5224898	31.22	27.55	NA	NA	10.74	14.64	NA	8.89	10.85	23.87
A05:5508777|5509431	A05|5508777|5509431	NA	NA	NA	7.04	4.88	6.83	NA	NA	4.93	NA
A05:5547515|5563077	A05|5547515|5563077	5.04	NA	NA	NA	NA	NA	NA	NA	NA	NA
A05:64369285|64369598	A05|64369285|64371408	NA	NA	NA	NA	NA	NA	8.95	4.94	NA	NA
A05:64369285|64371408	A05|64369285|64371408	NA	NA	NA	NA	NA	NA	8.95	4.94	NA	NA
A05:77690781|77691720	A05|77690781|77692127	42.3	97.42	NA	NA	NA	17.56	47.74	NA	30.58	NA
A05:77691195|77692127	A05|77690781|77692127	42.3	97.42	NA	NA	NA	17.56	47.74	NA	30.58	NA
A05:78410895|78432235	A05|78410895|78433783	41.3	NA	NA	NA	NA	69.28	37.8	NA	52.28	52.71
A05:78411813|78432651	A05|78410895|78433783	38.28	NA	NA	NA	NA	44.89	37.8	NA	33.54	52.71
A05:78412437|78433783	A05|78410895|78433783	41.3	NA	NA	NA	NA	44.89	37.8	NA	33.54	52.71
A05:79211189|79213888	A05|79211189|79215802	5.04	5.9	NA	5.03	NA	NA	7.96	NA	4.93	NA
A05:79211189|79215802	A05|79211189|79215802	5.04	5.9	NA	5.03	NA	NA	7.96	NA	10.85	NA
A05:80226464|80227864	A05|80226464|80227864	NA	NA	NA	NA	NA	NA	6.96	NA	NA	NA
A05:80745002|80748001	A05|80745002|80748001	NA	7.87	NA	NA	NA	4.88	NA	NA	NA	NA
A05:81180721|81181034	A05|81180721|81181034	NA	NA	NA	NA	NA	NA	NA	NA	12.82	NA
A05:82686772|83134636	A05|82686772|83134636	NA	NA	NA	NA	NA	NA	NA	NA	6.91	NA
A05:83890169|83905615	A05|83890169|83905615	NA	NA	NA	NA	NA	NA	NA	5.93	NA	NA
A05:84436344|84448536	A05|84436344|84448536	NA	5.9	NA	NA	NA	NA	NA	NA	NA	NA
A05:84532555|84540676	A05|84532555|84540676	NA	NA	NA	NA	NA	6.83	4.97	NA	NA	4.97
A05:84685236|84795842	A05|84685236|84797823	NA	15.74	NA	NA	NA	22.44	12.93	27.66	28.61	NA
A05:84686999|84796223	A05|84685236|84797823	NA	32.47	NA	NA	NA	22.44	12.93	27.66	28.61	NA
A05:84687316|84797823	A05|84685236|84797823	NA	5.9	NA	NA	NA	22.44	12.93	27.66	28.61	NA
A05:84882485|84919000	A05|84882485|84920536	NA	5.9	9.65	8.05	NA	NA	4.97	24.7	17.76	22.87
A05:84885012|84920536	A05|84882485|84920536	NA	10.82	9.65	8.05	NA	NA	4.97	24.7	17.76	22.87
A05:8611863|8612192	A05|8611863|8612192	NA	NA	NA	NA	NA	NA	8.95	NA	NA	NA
A05:86474941|86479920	A05|86474941|86479920	NA	NA	NA	NA	NA	NA	NA	NA	9.86	NA
A05:87097604|87118484	A05|87097604|87184104	NA	20.66	NA	NA	4.88	4.88	NA	NA	NA	NA
A05:87115398|87184104	A05|87097604|87184104	NA	20.66	NA	NA	4.88	4.88	NA	NA	NA	NA
A05:87117906|87152610	A05|87097604|87184104	NA	20.66	NA	NA	4.88	4.88	NA	NA	NA	NA
A05:88112908|88144671	A05|88112908|88144671	NA	NA	NA	NA	NA	6.83	NA	NA	NA	4.97
A05:88573773|88582821	A05|88573773|88622090	15.11	NA	27.03	107.67	96.7	673.32	30.83	23.71	45.38	194.91
A05:88573975|88582821	A05|88573773|88622090	15.11	NA	27.03	40.25	42	673.32	30.83	23.71	45.38	26.85
A05:88582798|88622090	A05|88573773|88622090	15.11	NA	27.03	40.25	42	673.32	30.83	23.71	45.38	159.11
A05:89564232|89565959	A05|89564232|89565959	NA	NA	NA	5.03	NA	NA	NA	NA	NA	NA
A05:89898979|89909184	A05|89898979|89912735	5.04	NA	97.5	NA	16.61	34.15	36.8	28.65	36.5	12.93
A05:89901177|89911350	A05|89898979|89912735	5.04	NA	97.5	NA	14.65	34.15	23.87	28.65	36.5	44.75
A05:89901636|89911979	A05|89898979|89912735	5.04	NA	97.5	NA	16.61	34.15	36.8	28.65	6.91	44.75
A05:89901895|89912201	A05|89898979|89912735	5.04	NA	97.5	NA	16.61	34.15	36.8	28.65	36.5	44.75
A05:89902620|89912428	A05|89898979|89912735	5.04	NA	97.5	NA	16.61	34.15	36.8	28.65	36.5	44.75
A05:89902620|89912735	A05|89898979|89912735	5.04	NA	97.5	NA	16.61	34.15	36.8	28.65	36.5	44.75
A05:90362515|90363805	A05|90362515|90363805	NA	13.78	4.83	NA	NA	NA	8.95	NA	NA	NA
A05:90812345|90812403	A05|90812345|90812403	NA	13.78	NA	NA	NA	NA	NA	NA	NA	4.97
A05:91151129|91152228	A05|91151129|91152228	NA	NA	NA	NA	NA	NA	6.96	NA	NA	NA
A05:91156576|91160324	A05|91156576|91160324	NA	NA	NA	NA	NA	NA	9.95	NA	NA	NA
A05:9144931|9145027	A05|9144931|9145027	NA	NA	NA	NA	NA	NA	NA	NA	59.19	NA
A05:9852151|9856399	A05|9852151|9856399	NA	NA	NA	NA	NA	NA	7.96	NA	NA	NA
A06:100451940|100469277	A06|100451940|100469277	NA	NA	NA	NA	NA	7.81	NA	NA	NA	NA
A06:100504020|100508631	A06|100504020|100508631	18.13	NA	NA	NA	NA	NA	NA	18.77	43.4	NA
A06:100616816|100621930	A06|100616816|100621930	NA	9.84	NA	NA	NA	NA	NA	NA	8.88	NA
A06:100638074|100641735	A06|100638074|100645125	NA	NA	7.72	NA	NA	5.85	NA	NA	4.93	4.97
A06:100640971|100644922	A06|100638074|100645125	NA	NA	7.72	NA	NA	5.85	NA	NA	4.93	7.96
A06:100641225|100645125	A06|100638074|100645125	NA	NA	7.72	NA	NA	5.85	NA	NA	4.93	7.96
A06:10083|18258	A06|10083|18258	NA	18.7	NA	NA	NA	NA	NA	NA	11.84	NA
A06:101091994|101106363	A06|101091994|101106363	NA	119.07	NA	NA	NA	NA	119.35	NA	NA	NA
A06:102161465|102168889	A06|102161465|102168889	NA	NA	NA	NA	NA	NA	7.96	NA	NA	NA
A06:102331496|102333373	A06|102331496|102333373	NA	12.79	10.62	NA	NA	5.85	21.88	NA	18.74	NA
A06:102365684|102367221	A06|102365684|102367221	NA	6.89	NA	NA	NA	NA	NA	NA	NA	NA
A06:102736529|102736956	A06|102736529|102736956	NA	NA	NA	NA	NA	NA	6.96	NA	NA	NA
A06:15055720|15056217	A06|15055720|15056217	8.06	6.89	18.34	NA	NA	6.83	18.9	NA	5.92	NA
A06:16365805|16366151	A06|16365805|16366151	NA	NA	NA	NA	NA	NA	NA	7.9	NA	NA
A06:16758955|16793699	A06|16758955|16812340	NA	NA	5.79	NA	NA	7.81	NA	NA	4.93	NA
A06:16759985|16812340	A06|16758955|16812340	NA	NA	5.79	NA	NA	7.81	NA	NA	4.93	NA
A06:223735|230041	A06|223735|233772	NA	34.44	343.67	87.55	88.89	595.26	15.91	85.95	75.96	509.16
A06:223978|230283	A06|223735|233772	NA	48.22	343.67	87.55	88.89	595.26	15.91	85.95	66.09	509.16
A06:224186|230451	A06|223735|233772	NA	31.49	343.67	87.55	88.89	80.99	15.91	85.95	75.96	509.16
A06:225187|231453	A06|223735|233772	NA	31.49	343.67	87.55	88.89	595.26	15.91	85.95	75.96	509.16
A06:225794|232095	A06|223735|233772	NA	31.49	343.67	74.47	88.89	595.26	15.91	85.95	75.96	509.16
A06:226109|232353	A06|223735|233772	NA	31.49	343.67	87.55	88.89	595.26	15.91	85.95	75.96	509.16
A06:226535|232645	A06|223735|233772	NA	31.49	343.67	87.55	88.89	595.26	15.91	85.95	401.49	509.16
A06:227288|233772	A06|223735|233772	NA	31.49	343.67	87.55	88.89	595.26	15.91	85.95	75.96	509.16
A06:2370746|2380049	A06|2370746|2380049	NA	7.87	17.38	NA	NA	10.73	NA	6.92	NA	8.95
A06:25924965|25925254	A06|25924965|25925497	NA	NA	NA	NA	NA	NA	6.96	NA	NA	NA
A06:25924965|25925497	A06|25924965|25925497	NA	NA	NA	NA	NA	NA	4.97	NA	NA	NA
A06:2618839|2647486	A06|2618839|2650472	19.14	NA	NA	NA	NA	15.61	15.91	NA	20.72	20.88
A06:2619970|2650172	A06|2618839|2650472	19.14	NA	NA	NA	NA	19.52	15.91	NA	20.72	20.88
A06:2620257|2650472	A06|2618839|2650472	19.14	NA	NA	NA	NA	14.64	15.91	NA	20.72	20.88
A06:26223118|26223223	A06|26223118|26223223	NA	NA	NA	NA	4.88	NA	NA	NA	NA	NA
A06:30127957|30134116	A06|30127957|30134116	NA	NA	NA	NA	NA	NA	NA	NA	NA	4.97
A06:30568547|30568701	A06|30568547|30568701	NA	5.9	NA	NA	NA	NA	NA	NA	NA	NA
A06:35382108|35382170	A06|35382108|35382170	NA	5.9	NA	NA	NA	NA	NA	NA	NA	NA
A06:50880135|50882475	A06|50880135|50882475	NA	NA	NA	NA	NA	NA	5.97	NA	5.92	NA
A06:51543967|51544857	A06|51543967|51544857	NA	NA	4.83	NA	NA	NA	5.97	NA	NA	NA
A06:5193930|5195217	A06|5193930|5195217	8.06	6.89	NA	NA	8.79	4.88	15.91	NA	7.89	NA
A06:58159092|58169076	A06|58159092|58169076	NA	6.89	NA	NA	NA	NA	NA	NA	NA	NA
A06:5944918|5955653	A06|5944918|5955653	9.07	NA	16.41	5.03	NA	NA	NA	NA	NA	NA
A06:85686425|85688625	A06|85686425|85688625	NA	5.9	NA	NA	NA	NA	NA	NA	NA	NA
A06:8779367|8780394	A06|8779367|8780394	NA	22.63	NA	NA	NA	NA	4.97	NA	19.73	NA
A06:89966265|89966718	A06|89966265|89966718	5.04	NA	NA	NA	NA	NA	NA	NA	NA	NA
A06:91800084|91985956	A06|91800084|91985956	21.15	4.92	NA	NA	NA	21.47	NA	NA	NA	NA
A06:96000816|96024342	A06|96000816|96024342	NA	NA	NA	NA	NA	NA	NA	NA	9.86	6.96
A06:96200159|96222242	A06|96200159|96222242	NA	NA	NA	NA	NA	NA	NA	NA	NA	7.96
A06:9742068|9775706	A06|9742068|9776274	NA	NA	NA	357.23	NA	NA	NA	NA	NA	260.55
A06:9742669|9776274	A06|9742068|9776274	NA	NA	NA	357.23	NA	NA	NA	NA	NA	260.55
A06:98725155|98747010	A06|98725155|98747010	NA	NA	NA	NA	NA	20.49	NA	NA	NA	NA
A07:14276286|14279278	A07|14276286|14279278	59.43	51.17	NA	NA	NA	NA	NA	NA	76.94	NA
A07:18086892|18088875	A07|18086892|18088875	NA	NA	NA	NA	NA	NA	4.97	NA	NA	NA
A07:18439037|18446714	A07|18439037|18448012	NA	NA	14.48	NA	4.88	13.66	5.97	NA	NA	13.92
A07:18439877|18447382	A07|18439037|18448012	NA	NA	7.72	NA	4.88	13.66	5.97	NA	NA	4.97
A07:18440166|18447815	A07|18439037|18448012	NA	NA	7.72	NA	4.88	13.66	5.97	NA	NA	4.97
A07:18440678|18448012	A07|18439037|18448012	NA	NA	7.72	NA	4.88	13.66	5.97	NA	NA	4.97
A07:20234820|20235103	A07|20234820|20235103	NA	NA	NA	NA	NA	NA	NA	NA	9.86	NA
A07:2242409|2242519	A07|2242409|2242519	5.04	NA	14.48	NA	9.77	NA	5.97	NA	NA	24.86
A07:22484917|22485864	A07|22484917|22485864	NA	6.89	NA	NA	NA	4.88	NA	NA	NA	6.96
A07:22824923|22853467	A07|22824923|22853467	NA	NA	NA	NA	NA	281.04	NA	NA	NA	NA
A07:23730973|23733922	A07|23730973|23734652	NA	NA	NA	NA	NA	10.73	21.88	8.89	NA	11.93
A07:23731296|23734652	A07|23730973|23734652	NA	NA	NA	NA	NA	10.73	21.88	8.89	NA	11.93
A07:24880081|24880955	A07|24880081|24880955	6.04	NA	NA	NA	NA	NA	NA	NA	NA	NA
A07:25067845|25068179	A07|25067845|25068179	NA	5.9	NA	NA	NA	NA	NA	NA	NA	NA
A07:25951723|25952414	A07|25951723|25952414	NA	NA	NA	NA	NA	7.81	NA	NA	NA	NA
A07:29091329|29093129	A07|29091329|29093658	5.04	NA	5.79	NA	NA	NA	5.97	6.92	NA	NA
A07:29091606|29093453	A07|29091329|29093658	5.04	NA	5.79	NA	NA	NA	5.97	8.89	NA	NA
A07:29091819|29093658	A07|29091329|29093658	5.04	NA	5.79	NA	NA	NA	5.97	6.92	NA	NA
A07:2935460|2937424	A07|2935460|2937424	NA	NA	NA	NA	NA	NA	5.97	NA	NA	NA
A07:30743031|30745233	A07|30743031|30745490	NA	7.87	NA	NA	NA	8.78	NA	NA	8.88	NA
A07:30743361|30745490	A07|30743031|30745490	NA	7.87	NA	NA	NA	8.78	NA	NA	8.88	NA
A07:30789633|30830559	A07|30789633|30833316	16.12	9.84	7.72	6.04	NA	17.56	25.86	NA	NA	17.9
A07:30790391|30831300	A07|30789633|30833316	16.12	9.84	8.69	6.04	NA	17.56	21.88	NA	NA	17.9
A07:30790676|30832058	A07|30789633|30833316	16.12	9.84	7.72	6.04	NA	17.56	21.88	NA	NA	17.9
A07:30792036|30833316	A07|30789633|30833316	16.12	9.84	7.72	6.04	NA	17.56	21.88	NA	NA	17.9
A07:34059101|34060154	A07|34059101|34060154	6.04	NA	NA	NA	NA	NA	NA	NA	NA	NA
A07:34656723|34657818	A07|34656723|34657818	NA	NA	NA	NA	NA	NA	6.96	NA	NA	NA
A07:3536745|3537797	A07|3536745|3538184	NA	NA	NA	5.03	6.84	NA	NA	NA	NA	5.97
A07:3537346|3538184	A07|3536745|3538184	NA	NA	NA	5.03	6.84	NA	NA	NA	NA	5.97
A07:3916093|3916649	A07|3916093|3917145	NA	NA	4.83	NA	NA	4.88	4.97	NA	NA	NA
A07:3916093|3917145	A07|3916093|3917145	NA	NA	4.83	NA	NA	4.88	6.96	NA	NA	NA
A07:39385315|39396927	A07|39385315|39397998	20.14	46.25	NA	14.09	23.44	68.31	NA	NA	69.05	37.79
A07:39385505|39397148	A07|39385315|39397998	20.14	46.25	NA	14.09	8.79	40.01	NA	NA	69.05	37.79
A07:39385823|39397325	A07|39385315|39397998	20.14	46.25	NA	14.09	8.79	40.01	NA	NA	69.05	37.79
A07:39386132|39397690	A07|39385315|39397998	20.14	46.25	NA	14.09	8.79	40.01	NA	NA	69.05	37.79
A07:39386567|39397998	A07|39385315|39397998	20.14	46.25	NA	14.09	8.79	40.01	NA	NA	69.05	37.79
A07:39657289|39657793	A07|39657289|39657793	NA	NA	NA	NA	NA	NA	7.96	NA	NA	NA
A07:3984|22942	A07|3984|22942	NA	7.87	NA	NA	NA	NA	NA	NA	NA	NA
A07:4172263|4182428	A07|4172263|4186782	NA	NA	20.27	NA	NA	11.71	NA	4.94	6.91	10.94
A07:4176897|4185778	A07|4172263|4186782	NA	NA	11.58	NA	NA	11.71	NA	4.94	6.91	10.94
A07:4177085|4186782	A07|4172263|4186782	NA	NA	11.58	NA	NA	11.71	NA	4.94	6.91	10.94
A07:5055136|5058490	A07|5055136|5058490	13.09	NA	NA	NA	NA	5.85	NA	NA	6.91	NA
A07:5168127|5169210	A07|5168127|5169210	NA	10.82	NA	NA	NA	NA	NA	NA	NA	NA
A07:6011943|6013187	A07|6011943|6014593	NA	NA	7.72	NA	NA	15.61	NA	7.9	8.88	8.95
A07:6012219|6014385	A07|6011943|6014593	NA	NA	7.72	NA	NA	7.81	NA	7.9	8.88	8.95
A07:6012362|6014593	A07|6011943|6014593	NA	NA	7.72	NA	NA	7.81	NA	7.9	8.88	8.95
A07:6040631|6054400	A07|6040631|6054400	NA	4.92	NA	NA	9.77	NA	NA	NA	NA	NA
A07:69232161|69233722	A07|69232161|69233722	6.04	NA	NA	NA	NA	NA	10.94	NA	NA	NA
A07:711550|711618	A07|711550|711618	NA	NA	6.76	NA	NA	NA	NA	7.9	NA	NA
A07:73157914|73168139	A07|73157914|73170171	NA	12.79	7.72	NA	6.84	13.66	NA	NA	6.91	7.96
A07:73159360|73170001	A07|73157914|73170171	NA	12.79	7.72	NA	6.84	13.66	NA	NA	6.91	7.96
A07:73160269|73170171	A07|73157914|73170171	NA	12.79	7.72	NA	6.84	13.66	NA	NA	6.91	7.96
A07:74358701|74366124	A07|74358701|74394502	NA	NA	NA	13.08	NA	NA	NA	4.94	NA	7.96
A07:74360054|74391695	A07|74358701|74394502	NA	NA	NA	13.08	NA	NA	NA	4.94	NA	10.94
A07:74360054|74394209	A07|74358701|74394502	NA	NA	NA	13.08	NA	NA	NA	8.89	NA	10.94
A07:74360651|74394502	A07|74358701|74394502	NA	NA	NA	13.08	NA	NA	NA	4.94	NA	10.94
A07:74366687|74390666	A07|74358701|74394502	NA	NA	NA	13.08	NA	NA	NA	4.94	NA	10.94
A07:74647694|74665956	A07|74647694|74665956	NA	NA	NA	NA	NA	NA	NA	NA	8.88	NA
A07:764557|774074	A07|764557|774074	NA	NA	4.83	NA	NA	NA	NA	NA	NA	NA
A07:7699848|7715381	A07|7699848|7716573	NA	8.86	NA	NA	NA	5.85	NA	NA	NA	NA
A07:7700447|7716573	A07|7699848|7716573	NA	8.86	NA	NA	NA	5.85	NA	NA	NA	NA
A07:8458428|8459203	A07|8458428|8459203	19.14	62.98	33.79	20.13	28.33	14.64	94.49	16.8	24.66	NA
A07:9110096|9111328	A07|9110096|9111328	NA	NA	NA	NA	NA	NA	5.97	NA	NA	4.97
A08:100348509|100348589	A08|100348509|100348589	NA	NA	NA	NA	NA	NA	NA	NA	5.92	NA
A08:100751820|100766426	A08|100751820|100766426	14.1	NA	8.69	NA	NA	NA	NA	NA	NA	NA
A08:102012057|102012655	A08|102012057|102012655	NA	NA	NA	NA	NA	NA	5.97	NA	NA	NA
A08:1035868|1036087	A08|1035868|1036087	NA	4.92	NA	NA	NA	NA	NA	NA	NA	NA
A08:10904517|11077300	A08|10904517|11078922	14.1	31.49	14.48	11.07	NA	NA	11.94	13.83	14.8	27.84
A08:10905757|11078018	A08|10904517|11078922	5.04	6.89	28.96	11.07	NA	NA	11.94	13.83	22.69	27.84
A08:10906509|11078922	A08|10904517|11078922	5.04	6.89	28.96	11.07	NA	NA	11.94	13.83	22.69	27.84
A08:11703001|11792481	A08|11703001|11792481	NA	NA	NA	17.11	14.65	NA	NA	NA	NA	NA
A08:14137953|14140586	A08|14137953|14140586	7.05	NA	5.79	NA	NA	NA	NA	NA	NA	NA
A08:1580973|1582038	A08|1580973|1582820	NA	43.3	NA	27.17	33.21	NA	NA	64.22	NA	NA
A08:1581707|1582820	A08|1580973|1582820	NA	43.3	NA	27.17	33.21	NA	NA	64.22	NA	NA
A08:16996816|17365038	A08|16996816|17408266	8.06	10.82	42.48	NA	7.81	4.88	38.79	4.94	6.91	16.91
A08:16998668|17367648	A08|16996816|17408266	8.06	10.82	42.48	NA	8.79	4.88	8.95	4.94	6.91	16.91
A08:17000073|17368040	A08|16996816|17408266	8.06	10.82	12.55	NA	7.81	4.88	8.95	4.94	6.91	16.91
A08:17000255|17374082	A08|16996816|17408266	8.06	105.29	42.48	NA	7.81	4.88	31.83	51.37	42.42	58.67
A08:17002726|17377763	A08|16996816|17408266	26.19	10.82	42.48	NA	7.81	13.66	9.95	23.71	6.91	24.86
A08:17005172|17384546	A08|16996816|17408266	8.06	24.6	42.48	NA	7.81	12.69	15.91	9.88	34.53	24.86
A08:17005521|17384696	A08|16996816|17408266	8.06	10.82	33.79	NA	7.81	4.88	8.95	4.94	6.91	16.91
A08:17008101|17387189	A08|16996816|17408266	30.22	47.23	42.48	NA	7.81	25.37	27.85	4.94	36.5	28.84
A08:17010377|17403473	A08|16996816|17408266	8.06	10.82	42.48	NA	7.81	4.88	8.95	13.83	6.91	16.91
A08:17010606|17403662	A08|16996816|17408266	29.21	10.82	42.48	NA	7.81	4.88	8.95	27.66	6.91	33.81
A08:17010883|17404009	A08|16996816|17408266	8.06	22.63	42.48	NA	7.81	4.88	8.95	4.94	6.91	16.91
A08:17013445|17405326	A08|16996816|17408266	8.06	10.82	42.48	NA	7.81	7.81	8.95	7.9	6.91	16.91
A08:17015008|17408266	A08|16996816|17408266	8.06	10.82	42.48	NA	7.81	11.71	15.91	14.82	11.84	16.91
A08:17364793|17368040	A08|16996816|17408266	17.12	19.68	42.48	NA	7.81	4.88	32.82	5.93	19.73	16.91
A08:17364793|17374389	A08|16996816|17408266	8.06	10.82	42.48	NA	7.81	4.88	8.95	4.94	6.91	16.91
A08:17377626|17378145	A08|16996816|17408266	8.06	10.82	42.48	NA	7.81	4.88	8.95	4.94	6.91	16.91
A08:1837357|1842726	A08|1837357|1842726	NA	NA	NA	NA	NA	15.61	NA	NA	11.84	NA
A08:26815129|26815688	A08|26815129|26815688	58.42	NA	111.98	38.24	42.98	56.6	NA	35.57	46.36	31.82
A08:28827771|28827801	A08|28827771|28827801	NA	5.9	9.65	NA	4.88	NA	NA	NA	NA	NA
A08:296926|300095	A08|296926|300095	NA	NA	51.16	NA	NA	NA	NA	140.29	NA	NA
A08:304647|306884	A08|304647|306884	NA	103.32	58.89	NA	NA	NA	92.5	151.16	149.94	112.37
A08:3311417|3312417	A08|3311417|3312417	22.16	17.71	11.58	NA	NA	NA	27.85	8.89	15.78	5.97
A08:3694265|3694320	A08|3694265|3694320	NA	NA	NA	NA	NA	NA	4.97	NA	NA	NA
A08:38041209|38042003	A08|38041209|38042003	NA	NA	NA	NA	NA	NA	NA	NA	7.89	NA
A08:4623108|4629922	A08|4623108|4630642	NA	11.81	16.41	9.06	8.79	NA	16.91	16.8	NA	10.94
A08:4623108|4629955	A08|4623108|4630642	NA	11.81	16.41	9.06	8.79	NA	16.91	16.8	NA	10.94
A08:4623277|4630642	A08|4623108|4630642	NA	11.81	16.41	9.06	8.79	NA	16.91	16.8	NA	10.94
A08:51025608|51025915	A08|51025608|51025915	NA	NA	NA	NA	NA	NA	NA	NA	4.93	NA
A08:5564804|5565735	A08|5564804|5565735	NA	NA	4.83	NA	NA	NA	NA	NA	NA	NA
A08:5668820|5669275	A08|5668820|5669275	NA	6.89	NA	NA	NA	NA	NA	6.92	NA	NA
A08:5833960|5882208	A08|5833960|5882599	11.08	21.65	NA	NA	NA	NA	14.92	NA	NA	NA
A08:5834529|5882599	A08|5833960|5882599	11.08	5.9	NA	NA	NA	NA	14.92	NA	NA	NA
A08:636610|638305	A08|636610|638305	14.1	NA	NA	NA	NA	NA	17.9	NA	NA	NA
A08:72993428|72994157	A08|72993428|72994157	NA	NA	NA	NA	NA	NA	4.97	NA	NA	NA
A08:83799765|83850314	A08|83799765|83852052	37.27	8.86	NA	NA	NA	NA	NA	22.72	13.81	NA
A08:83800593|83852052	A08|83799765|83852052	37.27	8.86	NA	NA	NA	NA	NA	22.72	13.81	NA
A08:86090637|86094941	A08|86090637|86094941	NA	NA	NA	NA	NA	NA	7.96	NA	NA	NA
A08:86101802|86101864	A08|86101802|86101864	NA	NA	NA	NA	4.88	NA	NA	NA	NA	NA
A08:88208274|88223062	A08|88208274|88223062	NA	13.78	16.41	6.04	NA	NA	NA	5.93	NA	NA
A08:88789308|88790600	A08|88789308|88790600	NA	NA	NA	NA	NA	NA	7.96	NA	9.86	NA
A08:88959098|88959771	A08|88959098|88959771	20.14	NA	NA	NA	NA	NA	NA	NA	NA	NA
A08:90918691|90920521	A08|90918691|90920521	NA	NA	NA	5.03	NA	NA	NA	NA	NA	NA
A08:92099206|92103748	A08|92099206|92105615	8.06	6.89	4.83	NA	NA	13.66	5.97	6.92	10.85	5.97
A08:92099642|92104128	A08|92099206|92105615	8.06	6.89	4.83	NA	NA	13.66	10.94	6.92	10.85	5.97
A08:92100087|92104601	A08|92099206|92105615	8.06	6.89	4.83	NA	NA	13.66	10.94	8.89	9.86	12.93
A08:92100362|92104951	A08|92099206|92105615	8.06	6.89	4.83	NA	NA	13.66	10.94	8.89	10.85	9.94
A08:92100833|92105468	A08|92099206|92105615	8.06	6.89	4.83	NA	NA	13.66	10.94	6.92	10.85	5.97
A08:92101148|92105615	A08|92099206|92105615	8.06	6.89	4.83	NA	NA	13.66	10.94	6.92	10.85	5.97
A08:927580|935568	A08|927580|935831	61.44	74.79	96.54	NA	NA	NA	69.62	30.63	32.55	35.8
A08:928204|935831	A08|927580|935831	61.44	74.79	96.54	NA	NA	NA	63.65	30.63	32.55	35.8
A08:93712336|93727536	A08|93712336|93727536	NA	NA	NA	NA	8.79	NA	NA	NA	NA	NA
A08:95579261|95584165	A08|95579261|95584458	16.12	NA	NA	NA	10.74	28.3	22.88	10.87	8.88	NA
A08:95579419|95584307	A08|95579261|95584458	16.12	NA	NA	NA	10.74	9.76	22.88	10.87	8.88	NA
A08:95580186|95584458	A08|95579261|95584458	16.12	NA	NA	NA	10.74	9.76	22.88	10.87	8.88	NA
A08:97128985|97129280	A08|97128985|97129280	NA	NA	NA	NA	NA	NA	NA	NA	6.91	NA
A08:97409659|97440981	A08|97409659|97442412	25.18	NA	33.79	NA	NA	NA	NA	NA	226.89	NA
A08:97409841|97441190	A08|97409659|97442412	25.18	NA	84.95	NA	NA	NA	NA	NA	53.27	NA
A08:97411101|97442412	A08|97409659|97442412	25.18	NA	84.95	NA	NA	NA	NA	NA	226.89	NA
A08:98044919|98045015	A08|98044919|98045015	NA	NA	NA	NA	NA	NA	4.97	NA	NA	NA
A08:98915376|98915632	A08|98915376|98915632	NA	NA	NA	NA	NA	NA	NA	NA	5.92	NA
A08:99070164|99070263	A08|99070164|99070263	NA	NA	NA	NA	NA	NA	NA	NA	7.89	NA
A08:99765868|99772950	A08|99765868|99781330	NA	NA	NA	NA	NA	NA	33.82	4.94	29.59	NA
A08:99772028|99780447	A08|99765868|99781330	NA	NA	NA	NA	NA	NA	127.31	4.94	29.59	NA
A08:99772475|99780947	A08|99765868|99781330	NA	NA	NA	NA	NA	NA	33.82	4.94	29.59	NA
A08:99772778|99781330	A08|99765868|99781330	NA	NA	NA	NA	NA	NA	33.82	4.94	29.59	NA
A08:99791204|99805596	A08|99791204|99807046	NA	NA	NA	NA	NA	98.56	6.96	7.9	NA	NA
A08:99793391|99807046	A08|99791204|99807046	NA	NA	NA	NA	NA	98.56	6.96	7.9	NA	NA
A08:99942178|99966316	A08|99942178|99966316	NA	NA	NA	NA	6.84	NA	NA	NA	NA	NA
A09:10183583|10183689	A09|10183583|10183689	NA	NA	NA	NA	NA	NA	NA	NA	4.93	NA
A09:1185468|1187002	A09|1185468|1187002	NA	8.86	NA	7.04	NA	6.83	14.92	NA	5.92	NA
A09:1192789|1193371	A09|1192789|1193371	NA	8.86	NA	NA	NA	4.88	15.91	NA	NA	NA
A09:12143916|12181527	A09|12143916|12181527	NA	NA	NA	NA	5.86	NA	NA	NA	NA	NA
A09:2339207|2339876	A09|2339207|2339876	11.08	20.66	5.79	NA	NA	6.83	33.82	NA	NA	NA
A09:2871827|2872700	A09|2871827|2872700	NA	NA	NA	NA	NA	NA	9.95	NA	NA	NA
A09:2999548|3068243	A09|2999548|3069131	NA	NA	40.55	NA	NA	22.44	NA	39.52	47.35	NA
A09:3000777|3069131	A09|2999548|3069131	NA	NA	40.55	NA	NA	22.44	NA	11.86	47.35	NA
A09:45101576|45101883	A09|45101576|45101883	NA	5.9	NA	NA	NA	NA	5.97	NA	5.92	NA
A09:4537489|4556023	A09|4537489|4556023	19.14	NA	27.03	NA	NA	6.83	7.96	NA	NA	7.96
A09:46144577|46146652	A09|46144577|46146652	5.04	NA	NA	NA	NA	NA	NA	NA	NA	NA
A09:46217046|46217492	A09|46217046|46217492	NA	NA	NA	NA	5.86	NA	NA	NA	NA	NA
A09:48183043|48183566	A09|48183043|48183566	NA	NA	8.69	NA	NA	NA	7.96	7.9	NA	NA
A09:48362074|48370981	A09|48362074|48371692	19.14	5.9	NA	NA	NA	25.37	12.93	32.6	14.8	NA
A09:48362833|48371692	A09|48362074|48371692	19.14	5.9	NA	NA	NA	25.37	12.93	32.6	14.8	NA
A09:49454730|49455973	A09|49454730|49455973	NA	NA	NA	NA	NA	NA	NA	NA	NA	7.96
A09:50358466|50729620	A09|50358466|50729620	NA	11.81	28	NA	NA	NA	NA	NA	NA	NA
A09:52844352|52863856	A09|52844352|52863856	NA	NA	29.93	NA	NA	26.35	NA	NA	NA	NA
A09:53347700|53348722	A09|53347700|53348722	NA	NA	12.55	NA	5.86	NA	11.94	NA	13.81	6.96
A09:53728823|53729466	A09|53728823|53729466	NA	NA	15.45	NA	NA	NA	NA	NA	NA	NA
A09:54187200|54188264	A09|54187200|54188264	NA	NA	NA	NA	NA	7.81	NA	NA	NA	NA
A09:54833263|54833619	A09|54833263|54833619	12.09	17.71	8.69	NA	NA	NA	26.85	NA	18.74	5.97
A09:55158995|55159841	A09|55158995|55159841	NA	NA	4.83	NA	NA	NA	NA	NA	NA	NA
A09:57699786|57700091	A09|57699786|57700091	NA	NA	NA	NA	5.86	NA	NA	NA	NA	NA
A09:60161423|60161680	A09|60161423|60161680	NA	NA	NA	NA	NA	NA	13.92	NA	8.88	NA
A09:60218964|60219936	A09|60218964|60219936	13.09	21.65	4.83	10.06	NA	7.81	22.88	NA	NA	7.96
A09:60889925|60897659	A09|60889925|60897659	6.04	NA	NA	NA	NA	NA	NA	NA	NA	NA
A09:61703036|61704085	A09|61703036|61704085	NA	NA	6.76	NA	NA	NA	NA	NA	NA	NA
A09:61917568|61918628	A09|61917568|61918628	7.05	NA	NA	NA	NA	23.42	NA	NA	13.81	NA
A09:62859234|62883505	A09|62859234|62883505	12.09	NA	NA	NA	NA	NA	NA	12.84	9.86	NA
A09:65762031|65763838	A09|65762031|65763838	NA	NA	NA	NA	NA	NA	6.96	NA	NA	NA
A09:65808114|65875793	A09|65808114|65876800	25.18	NA	161.22	NA	NA	158.08	27.85	90.89	NA	NA
A09:65808753|65875947	A09|65808114|65876800	55.4	NA	161.22	NA	NA	158.08	27.85	73.11	NA	NA
A09:65808948|65876619	A09|65808114|65876800	25.18	NA	21.24	NA	NA	158.08	27.85	73.11	NA	NA
A09:65809128|65876800	A09|65808114|65876800	25.18	NA	161.22	NA	NA	158.08	27.85	73.11	NA	NA
A09:70157989|70163265	A09|70157989|70163265	6.04	7.87	NA	NA	NA	NA	7.96	NA	NA	NA
A09:70721210|70721636	A09|70721210|70721636	NA	NA	NA	NA	NA	NA	NA	NA	NA	7.96
A09:71160149|71169946	A09|71160149|71169946	NA	NA	NA	NA	NA	7.81	NA	NA	NA	NA
A09:71273813|71281237	A09|71273813|71283226	NA	46.25	71.44	14.09	24.42	42.94	42.77	NA	NA	51.71
A09:71274703|71282101	A09|71273813|71283226	NA	46.25	71.44	44.28	28.33	42.94	42.77	NA	NA	51.71
A09:71274963|71282330	A09|71273813|71283226	NA	46.25	71.44	23.14	28.33	42.94	15.91	NA	NA	51.71
A09:71275166|71282599	A09|71273813|71283226	NA	46.25	71.44	23.14	10.74	42.94	33.82	NA	NA	51.71
A09:71275421|71282784	A09|71273813|71283226	NA	46.25	71.44	23.14	28.33	42.94	42.77	NA	NA	51.71
A09:71275614|71283042	A09|71273813|71283226	NA	46.25	71.44	23.14	26.37	42.94	42.77	NA	NA	51.71
A09:71275809|71283226	A09|71273813|71283226	NA	46.25	71.44	23.14	28.33	42.94	42.77	NA	NA	51.71
A09:71787711|71787994	A09|71787711|71787994	NA	NA	NA	NA	NA	NA	NA	NA	4.93	NA
A09:72040208|72040260	A09|72040208|72040260	NA	NA	5.79	NA	NA	NA	NA	NA	NA	NA
A09:72302794|72310389	A09|72302794|72312193	228.64	114.15	NA	84.53	44.93	152.23	65.64	NA	NA	137.24
A09:72303092|72310692	A09|72302794|72312193	417	114.15	NA	84.53	44.93	152.23	65.64	NA	NA	428.61
A09:72303379|72310975	A09|72302794|72312193	417	114.15	NA	84.53	44.93	152.23	65.64	NA	NA	137.24
A09:72304360|72311217	A09|72302794|72312193	133.96	114.15	NA	49.31	44.93	152.23	65.64	NA	NA	137.24
A09:72304734|72312193	A09|72302794|72312193	417	114.15	NA	84.53	44.93	152.23	65.64	NA	NA	137.24
A09:72586553|72588756	A09|72586553|72588756	5.04	8.86	NA	NA	NA	NA	NA	NA	NA	NA
A09:73459259|73459297	A09|73459259|73459297	NA	NA	13.52	NA	NA	NA	NA	NA	NA	NA
A09:73466202|73478159	A09|73466202|73478159	NA	16.73	NA	NA	NA	NA	NA	15.81	NA	NA
A09:73590320|73590690	A09|73590320|73590690	5.04	4.92	NA	NA	NA	NA	NA	NA	NA	NA
A09:73999247|73999435	A09|73999247|73999435	NA	NA	NA	NA	NA	NA	NA	NA	7.89	NA
A09:74060433|74070148	A09|74060433|74070148	NA	NA	NA	NA	NA	NA	NA	NA	4.93	NA
A09:74510305|74511396	A09|74510305|74511396	NA	NA	NA	NA	NA	NA	7.96	NA	7.89	8.95
A09:74828330|74831014	A09|74828330|74831014	NA	NA	NA	10.06	NA	NA	NA	NA	NA	NA
A09:9154212|9155442	A09|9154212|9155442	NA	NA	8.69	NA	NA	NA	6.96	NA	NA	NA
A10:100072760|100079478	A10|100072760|100079478	NA	NA	NA	NA	NA	NA	NA	NA	NA	9.94
A10:10128017|10133643	A10|10128017|10134657	21.15	16.73	8.69	NA	6.84	NA	57.69	NA	102.59	NA
A10:10130592|10134657	A10|10128017|10134657	21.15	16.73	8.69	NA	6.84	NA	57.69	NA	20.72	NA
A10:10386136|10387057	A10|10386136|10387057	57.41	37.39	NA	28.18	13.68	NA	NA	NA	NA	NA
A10:10444553|10460622	A10|10444553|10461139	NA	NA	NA	NA	NA	14.64	NA	29.64	NA	23.87
A10:10444970|10461139	A10|10444553|10461139	NA	NA	NA	NA	NA	14.64	NA	29.64	NA	23.87
A10:10978678|10980997	A10|10978678|10980997	NA	NA	NA	NA	NA	NA	5.97	NA	NA	NA
A10:1141325|1142341	A10|1141325|1142341	NA	NA	NA	NA	NA	13.66	NA	11.86	NA	NA
A10:11588873|11590151	A10|11588873|11590530	13.09	43.3	25.1	37.23	14.65	10.73	9.95	NA	13.81	NA
A10:11588873|11590530	A10|11588873|11590530	36.26	43.3	25.1	37.23	14.65	10.73	82.55	NA	13.81	NA
A10:1189357|1205760	A10|1189357|1205760	NA	NA	NA	6.04	4.88	NA	NA	10.87	NA	NA
A10:11939918|11940802	A10|11939918|11940802	22.16	18.7	NA	NA	NA	NA	NA	NA	6.91	NA
A10:16408706|16409735	A10|16408706|16409735	NA	4.92	21.24	NA	NA	NA	NA	NA	NA	NA
A10:17773094|17773168	A10|17773094|17773168	NA	4.92	NA	NA	NA	NA	NA	NA	NA	NA
A10:23452033|23452315	A10|23452033|23452315	NA	4.92	NA	NA	NA	NA	NA	NA	NA	NA
A10:287623|289723	A10|287623|289723	NA	15.74	NA	NA	NA	NA	NA	NA	6.91	9.94
A10:3381443|3381516	A10|3381443|3381516	NA	NA	NA	NA	NA	NA	NA	NA	NA	4.97
A10:3392424|3392756	A10|3392424|3392756	34.25	NA	NA	NA	NA	NA	NA	NA	NA	NA
A10:41832721|41833070	A10|41832721|41833070	66.48	NA	43.44	NA	NA	65.38	NA	57.3	NA	NA
A10:4517677|4553146	A10|4517677|4553146	NA	NA	NA	NA	NA	NA	NA	NA	8.88	NA
A10:4698633|4699600	A10|4698633|4699600	NA	NA	NA	NA	NA	37.08	NA	NA	NA	77.57
A10:49223337|49227117	A10|49223337|49227117	6.04	4.92	NA	NA	NA	NA	NA	NA	11.84	NA
A10:54644065|54680777	A10|54644065|54680777	11.08	NA	NA	NA	NA	NA	NA	NA	NA	NA
A10:59514565|59514901	A10|59514565|59514901	NA	NA	NA	NA	NA	NA	NA	NA	4.93	NA
A10:6300151|6300208	A10|6300151|6300208	NA	NA	NA	NA	9.77	NA	NA	NA	NA	NA
A10:63968334|63969760	A10|63968334|63969760	24.17	NA	9.65	NA	NA	27.32	11.94	NA	NA	NA
A10:654858|658458	A10|654858|658458	NA	50.18	NA	NA	NA	NA	NA	34.58	NA	NA
A10:66174486|66176205	A10|66174486|66176205	NA	4.92	NA	NA	NA	NA	NA	NA	NA	NA
A10:666770|667292	A10|666770|667292	NA	NA	NA	NA	NA	NA	13.92	NA	NA	NA
A10:70439164|70440274	A10|70439164|70440274	NA	NA	NA	NA	NA	6.83	5.97	NA	NA	NA
A10:7086632|7127033	A10|7086632|7127033	34.25	20.66	22.2	6.04	NA	NA	33.82	NA	280.16	328.17
A10:7134988|7141430	A10|7134988|7141430	NA	NA	NA	NA	NA	NA	4.97	NA	NA	NA
A10:716524|720067	A10|716524|722200	51.37	21.65	38.61	NA	13.68	105.39	NA	27.66	25.65	NA
A10:716708|721306	A10|716524|722200	20.14	21.65	38.61	NA	13.68	105.39	NA	27.66	25.65	NA
A10:716852|721478	A10|716524|722200	26.19	21.65	48.27	NA	13.68	105.39	NA	27.66	25.65	NA
A10:717258|721667	A10|716524|722200	26.19	29.52	38.61	NA	13.68	105.39	NA	27.66	25.65	NA
A10:718039|722200	A10|716524|722200	26.19	21.65	38.61	NA	13.68	105.39	NA	27.66	25.65	NA
A10:72374313|72374382	A10|72374313|72374382	NA	NA	NA	NA	NA	NA	NA	NA	8.88	NA
A10:75312551|75315715	A10|75312551|75315715	NA	6.89	NA	NA	NA	NA	NA	NA	NA	NA
A10:76091972|76092571	A10|76091972|76092571	NA	NA	NA	NA	NA	NA	7.96	NA	NA	NA
A10:76515184|76528991	A10|76515184|76528991	NA	NA	NA	7.04	6.84	NA	NA	NA	NA	NA
A10:85955838|85958694	A10|85955838|85958694	5.04	NA	NA	NA	NA	NA	NA	NA	NA	NA
A10:8605625|8607572	A10|8605625|8607572	NA	NA	NA	NA	NA	NA	5.97	NA	NA	NA
A10:9023803|9034110	A10|9023803|9034490	5.04	10.82	7.72	6.04	NA	NA	13.92	6.92	NA	NA
A10:9024098|9034490	A10|9023803|9034490	5.04	10.82	7.72	6.04	NA	NA	13.92	6.92	NA	NA
A10:92057097|92060939	A10|92057097|92060939	NA	NA	NA	NA	NA	NA	NA	4.94	NA	NA
A10:93082210|93083134	A10|93082210|93083134	NA	NA	NA	NA	NA	NA	9.95	NA	NA	NA
A10:93244906|93245137	A10|93244906|93245137	NA	NA	NA	NA	6.84	NA	NA	NA	NA	NA
A10:94352812|94353649	A10|94352812|94353825	6.04	NA	NA	13.08	5.86	4.88	NA	NA	NA	20.88
A10:94352959|94353825	A10|94352812|94353825	6.04	NA	NA	13.08	5.86	4.88	NA	NA	NA	20.88
A10:94530139|94559521	A10|94530139|94562581	NA	NA	75.3	NA	NA	5.85	NA	128.44	96.67	104.42
A10:94531874|94561474	A10|94530139|94562581	NA	NA	75.3	NA	NA	5.85	NA	133.38	96.67	15.91
A10:94535410|94562581	A10|94530139|94562581	NA	NA	75.3	NA	NA	5.85	NA	133.38	96.67	104.42
A10:94961295|94962526	A10|94961295|94962540	8.06	6.89	5.79	8.05	NA	10.73	6.96	4.94	9.86	4.97
A10:94961295|94962540	A10|94961295|94962540	6.04	6.89	4.83	8.05	NA	10.73	19.89	4.94	9.86	4.97
A10:94962159|94962526	A10|94961295|94962540	8.06	8.86	4.83	8.05	NA	10.73	19.89	4.94	9.86	4.97
A10:94962159|94962540	A10|94961295|94962540	8.06	6.89	4.83	8.05	NA	10.73	19.89	4.94	9.86	4.97
A10:96490029|96534532	A10|96490029|96534532	NA	NA	NA	NA	NA	NA	NA	NA	9.86	NA
A10:97419999|97423116	A10|97419999|97423116	NA	NA	NA	NA	NA	NA	6.96	NA	NA	NA
A10:98882295|98926594	A10|98882295|98928241	NA	5.9	5.79	NA	NA	NA	NA	NA	NA	NA
A10:98884248|98928241	A10|98882295|98928241	NA	5.9	4.83	NA	NA	NA	NA	NA	NA	NA
A10:98931183|99062709	A10|98931183|99062709	NA	4.92	NA	NA	NA	NA	NA	NA	NA	NA
A10:990238|990609	A10|990238|990609	NA	NA	NA	NA	NA	NA	6.96	NA	NA	NA
A10:99664864|99675512	A10|99664864|99675891	NA	9.84	NA	NA	NA	NA	15.91	NA	NA	4.97
A10:99665251|99675891	A10|99664864|99675891	NA	9.84	NA	NA	NA	NA	15.91	NA	NA	4.97
A11:10423923|10427146	A11|10423923|10427146	5.04	NA	NA	NA	NA	NA	NA	NA	NA	NA
A11:11280554|11292969	A11|11280554|11296352	18.13	26.57	28	6.04	26.37	27.32	10.94	42.48	NA	19.89
A11:11280703|11293136	A11|11280554|11296352	18.13	8.86	7.72	6.04	26.37	27.32	11.94	31.62	NA	15.91
A11:11280960|11293291	A11|11280554|11296352	18.13	8.86	10.62	29.18	26.37	27.32	11.94	31.62	NA	15.91
A11:11281593|11293530	A11|11280554|11296352	18.13	8.86	10.62	6.04	26.37	27.32	11.94	31.62	NA	15.91
A11:11281843|11294191	A11|11280554|11296352	18.13	8.86	10.62	6.04	26.37	27.32	11.94	23.71	NA	15.91
A11:11282797|11294470	A11|11280554|11296352	18.13	8.86	10.62	6.04	26.37	15.61	11.94	31.62	NA	15.91
A11:11283828|11296352	A11|11280554|11296352	18.13	8.86	10.62	6.04	26.37	27.32	11.94	31.62	NA	15.91
A11:12959607|13009443	A11|12959607|13018326	15.11	15.74	22.2	NA	NA	NA	NA	NA	NA	NA
A11:12964258|13010354	A11|12959607|13018326	36.26	28.54	22.2	NA	NA	NA	NA	NA	NA	NA
A11:12967954|13018326	A11|12959607|13018326	10.07	15.74	22.2	NA	NA	NA	NA	NA	NA	NA
A11:13858506|13859446	A11|13858506|13859939	27.2	NA	NA	NA	5.86	7.81	NA	NA	16.77	NA
A11:13858943|13859939	A11|13858506|13859939	27.2	NA	NA	NA	5.86	7.81	NA	NA	16.77	NA
A11:1456553|1459661	A11|1456553|1460871	NA	10.82	22.2	NA	NA	NA	NA	18.77	16.77	24.86
A11:1456734|1459875	A11|1456553|1460871	NA	10.82	7.72	NA	NA	NA	NA	7.9	16.77	24.86
A11:1457326|1460045	A11|1456553|1460871	NA	10.82	7.72	NA	NA	NA	NA	16.8	16.77	24.86
A11:1457521|1460871	A11|1456553|1460871	NA	10.82	7.72	NA	NA	NA	NA	16.8	16.77	24.86
A11:1521379|1549132	A11|1521379|1549132	22.16	4.92	15.45	NA	NA	NA	28.84	NA	12.82	17.9
A11:1521402|1529555	A11|1521379|1549132	22.16	28.54	6.76	NA	NA	NA	28.84	NA	12.82	67.62
A11:1521402|1549132	A11|1521379|1549132	22.16	28.54	15.45	NA	NA	NA	28.84	NA	10.85	67.62
A11:1522494|1530809	A11|1521379|1549132	22.16	28.54	15.45	NA	NA	NA	28.84	NA	12.82	67.62
A11:1522640|1530958	A11|1521379|1549132	22.16	28.54	15.45	NA	NA	NA	28.84	NA	76.94	67.62
A11:1522842|1531144	A11|1521379|1549132	22.16	28.54	30.89	NA	NA	NA	28.84	NA	12.82	67.62
A11:1524034|1531603	A11|1521379|1549132	22.16	28.54	15.45	NA	NA	NA	28.84	NA	12.82	67.62
A11:1529790|1549132	A11|1521379|1549132	22.16	28.54	15.45	NA	NA	NA	28.84	NA	12.82	67.62
A11:17047449|17047871	A11|17047449|17047871	NA	NA	NA	NA	4.88	NA	NA	NA	NA	NA
A11:17060573|17220994	A11|17060573|17220994	NA	NA	NA	NA	NA	NA	NA	NA	NA	9.94
A11:22349881|22389757	A11|22349881|22389757	NA	NA	NA	NA	NA	NA	NA	22.72	NA	NA
A11:23504035|23550569	A11|23504035|23551099	NA	9.84	5.79	NA	NA	6.83	26.85	NA	NA	NA
A11:23504274|23550802	A11|23504035|23551099	NA	13.78	5.79	NA	NA	13.66	26.85	NA	NA	NA
A11:23504562|23551099	A11|23504035|23551099	NA	21.65	5.79	NA	NA	13.66	26.85	NA	NA	NA
A11:24540925|24567474	A11|24540925|24567474	NA	NA	14.48	NA	NA	NA	24.87	NA	NA	13.92
A11:2877107|2879397	A11|2877107|2879397	NA	NA	8.69	NA	NA	NA	NA	NA	NA	NA
A11:3091830|3093896	A11|3091830|3093896	NA	NA	NA	11.07	NA	7.81	NA	NA	NA	NA
A11:36932332|36933367	A11|36932332|36933367	NA	NA	NA	NA	NA	5.85	NA	NA	NA	NA
A11:37943972|37944520	A11|37943972|37944520	NA	10.82	7.72	NA	NA	NA	4.97	NA	NA	13.92
A11:37944458|37944520	A11|37943972|37944520	NA	10.82	7.72	NA	NA	NA	4.97	NA	NA	13.92
A11:42833457|42834376	A11|42833457|42834376	NA	NA	NA	NA	NA	NA	6.96	NA	NA	NA
A11:434175|436016	A11|434175|436016	13.09	NA	5.79	NA	6.84	NA	NA	NA	NA	NA
A11:49899135|49904353	A11|49899135|49904353	NA	NA	5.79	NA	NA	NA	NA	NA	NA	NA
A11:508726|509378	A11|508726|509378	5.04	NA	NA	NA	NA	NA	NA	NA	NA	NA
A11:5109973|5111508	A11|5109973|5111508	NA	NA	NA	NA	NA	NA	5.97	NA	NA	NA
A11:5341709|5343347	A11|5341709|5343347	NA	NA	13.52	NA	NA	NA	NA	NA	NA	NA
A11:536926|544300	A11|536926|544300	NA	NA	NA	NA	NA	NA	NA	NA	NA	10.94
A11:5492440|5513259	A11|5492440|5515864	6.04	NA	7.72	11.07	8.79	NA	NA	NA	9.86	NA
A11:5493561|5514356	A11|5492440|5515864	13.09	NA	7.72	11.07	6.84	NA	NA	NA	9.86	NA
A11:5493728|5514543	A11|5492440|5515864	13.09	NA	7.72	5.03	4.88	NA	NA	NA	9.86	NA
A11:5495075|5515864	A11|5492440|5515864	13.09	NA	7.72	11.07	8.79	NA	NA	NA	9.86	NA
A11:56892328|56893326	A11|56892328|56893326	NA	NA	4.83	NA	NA	NA	NA	NA	NA	NA
A11:56964963|56993699	A11|56964963|56995814	8.06	10.82	NA	5.03	7.81	NA	32.82	NA	4.93	7.96
A11:56966228|56994976	A11|56964963|56995814	8.06	10.82	NA	15.09	8.79	NA	32.82	NA	23.68	7.96
A11:56968078|56995814	A11|56964963|56995814	8.06	10.82	NA	8.05	7.81	NA	32.82	NA	23.68	7.96
A11:6064407|6077981	A11|6064407|6077981	NA	NA	NA	8.05	NA	NA	NA	NA	NA	NA
A11:61052599|61054145	A11|61052599|61054322	NA	NA	NA	NA	NA	NA	NA	NA	6.91	9.94
A11:61053685|61054322	A11|61052599|61054322	NA	NA	NA	NA	NA	NA	NA	NA	6.91	9.94
A11:62483430|62520794	A11|62483430|62522222	53.38	NA	40.55	18.11	17.58	87.82	98.47	81.01	NA	91.49
A11:62483677|62521529	A11|62483430|62522222	53.38	NA	40.55	20.13	17.58	87.82	98.47	81.01	NA	91.49
A11:62484313|62522222	A11|62483430|62522222	53.38	NA	40.55	20.13	17.58	87.82	98.47	81.01	NA	91.49
A11:6622817|6632837	A11|6622817|6634972	32.23	NA	9.65	11.07	4.88	14.64	34.81	32.6	8.88	11.93
A11:6623005|6633025	A11|6622817|6634972	32.23	NA	16.41	11.07	4.88	14.64	34.81	14.82	9.86	21.88
A11:6623470|6633363	A11|6622817|6634972	32.23	NA	16.41	11.07	6.84	14.64	11.94	32.6	8.88	21.88
A11:6623772|6633810	A11|6622817|6634972	32.23	NA	16.41	11.07	4.88	14.64	34.81	32.6	8.88	21.88
A11:6624149|6634185	A11|6622817|6634972	32.23	NA	16.41	11.07	13.68	14.64	34.81	32.6	8.88	21.88
A11:6624750|6634791	A11|6622817|6634972	32.23	NA	16.41	11.07	12.7	14.64	34.81	32.6	8.88	21.88
A11:6624973|6634972	A11|6622817|6634972	32.23	NA	16.41	11.07	4.88	14.64	34.81	32.6	8.88	21.88
A11:6651501|6651605	A11|6651501|6651605	NA	NA	NA	NA	NA	7.81	NA	NA	NA	NA
A11:6733763|6746183	A11|6733763|6746183	NA	NA	4.83	NA	NA	NA	NA	NA	NA	NA
A11:7304573|7330260	A11|7304573|7330260	NA	NA	NA	NA	NA	NA	40.78	NA	NA	NA
A11:7517728|7542473	A11|7517728|7542473	NA	NA	NA	NA	NA	13.66	5.97	19.76	NA	24.86
A11:79473415|79597874	A11|79473415|79599488	NA	29.52	10.62	NA	5.86	NA	NA	NA	NA	39.78
A11:79475111|79599488	A11|79473415|79599488	NA	29.52	10.62	NA	5.86	NA	NA	NA	NA	10.94
A11:8051483|8058050	A11|8051483|8058050	NA	NA	20.27	NA	NA	NA	NA	NA	NA	NA
A11:81141833|81248139	A11|81141833|81248139	5.04	5.9	NA	NA	NA	9.76	NA	6.92	4.93	8.95
A11:81175620|81245338	A11|81141833|81248139	5.04	5.9	NA	NA	NA	9.76	NA	7.9	4.93	8.95
A11:8234031|8234423	A11|8234031|8234593	NA	NA	NA	NA	NA	8.78	NA	NA	NA	6.96
A11:8234196|8234593	A11|8234031|8234593	NA	NA	NA	NA	NA	8.78	NA	NA	NA	6.96
A11:8259933|8268255	A11|8259933|8268255	NA	NA	NA	NA	NA	NA	NA	10.87	NA	19.89
A11:83277573|83282539	A11|83277573|83282539	NA	NA	NA	NA	NA	9.76	NA	NA	NA	NA
A11:83519950|83520148	A11|83519950|83520148	NA	NA	NA	NA	NA	NA	NA	NA	NA	48.73
A11:83528631|83530465	A11|83528631|83530465	NA	NA	5.79	NA	NA	NA	NA	NA	NA	NA
A11:83703514|83714386	A11|83703514|83715233	25.18	19.68	NA	NA	NA	6.83	4.97	11.86	20.72	NA
A11:83703743|83715052	A11|83703514|83715233	25.18	19.68	NA	NA	NA	5.85	4.97	6.92	20.72	NA
A11:83703978|83715233	A11|83703514|83715233	25.18	19.68	NA	NA	NA	8.78	4.97	11.86	20.72	NA
A11:85290637|85338497	A11|85290637|85338497	NA	NA	NA	NA	NA	NA	4.97	NA	NA	NA
A11:85453495|85932865	A11|85453495|85932865	14.1	8.86	NA	NA	NA	NA	NA	8.89	NA	20.88
A11:86634685|86764707	A11|86634685|86764707	NA	NA	11.58	NA	NA	NA	NA	NA	NA	9.94
A11:86909075|86928977	A11|86909075|86928977	NA	NA	6.76	NA	NA	NA	NA	NA	NA	NA
A11:87967437|87967722	A11|87967437|87967722	NA	NA	NA	NA	NA	NA	NA	NA	NA	7.96
A11:89007350|89282564	A11|89007350|89282564	NA	NA	NA	NA	NA	6.83	5.97	NA	NA	NA
A11:8911144|8911698	A11|8911144|8911698	NA	NA	NA	NA	NA	NA	4.97	NA	NA	NA
A11:89297526|89308686	A11|89297526|89308686	NA	NA	12.55	NA	NA	NA	NA	NA	NA	NA
A11:89411512|89414190	A11|89411512|89415180	8.06	6.89	8.69	NA	NA	NA	4.97	NA	5.92	NA
A11:89413487|89415180	A11|89411512|89415180	8.06	6.89	8.69	NA	NA	NA	4.97	NA	5.92	NA
A11:90919945|90963529	A11|90919945|90963529	NA	NA	NA	NA	NA	12.69	NA	11.86	NA	NA
A11:91396548|91410015	A11|91396548|91410851	NA	NA	NA	14.09	8.79	NA	NA	NA	NA	NA
A11:91397327|91410851	A11|91396548|91410851	NA	NA	NA	14.09	8.79	NA	NA	NA	NA	NA
A11:92029822|92038655	A11|92029822|92038655	NA	4.92	NA	NA	NA	NA	NA	NA	NA	NA
A11:92263948|92281189	A11|92263948|92281189	NA	147.6	114.88	37.23	NA	NA	NA	NA	NA	NA
A11:92413649|92413782	A11|92413649|92413782	NA	NA	NA	NA	NA	NA	5.97	NA	NA	NA
A11:92650697|92651755	A11|92650697|92651755	16.12	23.62	NA	NA	NA	10.73	44.76	NA	9.86	NA
A11:92651450|92651687	A11|92650697|92651755	16.12	23.62	NA	NA	NA	11.71	44.76	NA	9.86	NA
A11:92677049|92677487	A11|92677049|92677487	NA	6.89	NA	5.03	NA	8.78	NA	NA	NA	NA
A11:92677341|92677487	A11|92677049|92677487	NA	6.89	NA	5.03	NA	8.78	NA	NA	NA	NA
A11:92908056|92924569	A11|92908056|92925995	NA	NA	19.31	NA	NA	7.81	NA	NA	15.78	4.97
A11:92908327|92925083	A11|92908056|92925995	NA	NA	19.31	NA	NA	7.81	NA	NA	15.78	4.97
A11:92909277|92925995	A11|92908056|92925995	NA	NA	19.31	NA	NA	7.81	NA	NA	15.78	4.97
A11:9524115|9524521	A11|9524115|9524521	NA	NA	NA	NA	NA	NA	NA	NA	NA	8.95
A11:979002|984666	A11|979002|984666	NA	NA	NA	NA	NA	NA	NA	NA	4.93	NA
A11:9799859|9854584	A11|9799859|9855620	21.15	23.62	45.37	NA	NA	11.71	NA	18.77	21.7	NA
A11:9800628|9855620	A11|9799859|9855620	21.15	23.62	45.37	NA	NA	11.71	NA	18.77	21.7	NA
A12:10501932|10502302	A12|10501932|10502302	NA	NA	NA	NA	NA	NA	4.97	NA	NA	NA
A12:10769664|10770077	A12|10769664|10770713	NA	NA	NA	5.03	6.84	NA	NA	NA	16.77	4.97
A12:10769829|10770713	A12|10769664|10770713	NA	NA	NA	5.03	6.84	NA	NA	NA	16.77	4.97
A12:15775894|15777883	A12|15775894|15778266	NA	24.6	20.27	8.05	7.81	26.35	14.92	NA	NA	31.82
A12:15776262|15778266	A12|15775894|15778266	NA	24.6	20.27	8.05	7.81	26.35	14.92	NA	NA	31.82
A12:17769415|17799701	A12|17769415|17799701	NA	NA	NA	NA	NA	5.85	NA	4.94	NA	NA
A12:2026159|2027142	A12|2026159|2027142	5.04	6.89	8.69	NA	NA	NA	5.97	NA	4.93	NA
A12:2233536|2269386	A12|2233536|2271534	79.57	29.52	15.45	NA	NA	39.03	12.93	NA	37.49	25.86
A12:2233854|2270159	A12|2233536|2271534	94.68	29.52	15.45	NA	NA	56.6	23.87	NA	37.49	25.86
A12:2235341|2271534	A12|2233536|2271534	51.37	29.52	15.45	NA	NA	16.59	12.93	NA	37.49	25.86
A12:22818908|22819943	A12|22818908|22820182	NA	4.92	NA	NA	NA	NA	11.94	NA	NA	5.97
A12:22819148|22820182	A12|22818908|22820182	NA	4.92	NA	NA	NA	NA	11.94	NA	NA	5.97
A12:2350916|2351433	A12|2350916|2351433	NA	NA	NA	9.06	6.84	NA	NA	NA	9.86	NA
A12:24709449|24709526	A12|24709449|24709526	NA	NA	NA	6.04	4.88	NA	NA	NA	NA	NA
A12:2848012|2855147	A12|2848012|2855893	18.13	13.78	37.65	NA	NA	48.79	NA	82	70.04	81.55
A12:2848800|2855893	A12|2848012|2855893	18.13	42.31	37.65	NA	NA	48.79	NA	82	70.04	81.55
A12:31873337|32354700	A12|31873337|32354700	NA	18.7	NA	NA	NA	NA	NA	8.89	10.85	NA
A12:37798503|37888267	A12|37798503|37888267	NA	6.89	NA	NA	NA	NA	NA	NA	NA	NA
A12:44950206|44950340	A12|44950206|44950340	NA	NA	NA	NA	NA	NA	5.97	NA	NA	NA
A12:509777|518983	A12|509777|518983	NA	11.81	NA	NA	NA	4.88	NA	NA	NA	5.97
A12:53086023|53087966	A12|53086023|53088918	NA	4.92	NA	NA	NA	NA	NA	21.74	7.89	NA
A12:53086211|53088186	A12|53086023|53088918	NA	4.92	NA	NA	NA	NA	NA	129.42	7.89	NA
A12:53087107|53088918	A12|53086023|53088918	NA	4.92	NA	NA	NA	NA	NA	129.42	7.89	NA
A12:57510541|57511272	A12|57510541|57511446	NA	19.68	15.45	NA	NA	NA	NA	10.87	NA	NA
A12:57510715|57511446	A12|57510541|57511446	NA	19.68	15.45	NA	NA	NA	NA	10.87	NA	NA
A12:58482037|58564697	A12|58482037|58564697	NA	9.84	NA	NA	NA	NA	NA	NA	NA	NA
A12:59159929|59161110	A12|59159929|59161110	NA	NA	NA	NA	NA	NA	NA	NA	4.93	NA
A12:60588939|60589281	A12|60588939|60589281	NA	9.84	NA	NA	NA	NA	NA	NA	NA	NA
A12:60930182|60930526	A12|60930182|60930526	NA	5.9	4.83	NA	NA	14.64	11.94	6.92	10.85	NA
A12:62830724|62831614	A12|62830724|62831614	NA	6.89	14.48	NA	NA	NA	NA	NA	NA	NA
A12:63066840|63078931	A12|63066840|63078931	NA	NA	119.71	NA	NA	91.73	54.7	NA	NA	NA
A12:63589758|63661520	A12|63589758|63661520	NA	NA	NA	NA	NA	NA	NA	NA	6.91	NA
A12:64058560|64059449	A12|64058560|64059470	10.07	17.71	10.62	19.12	12.7	20.49	25.86	8.89	18.74	14.92
A12:64058560|64059470	A12|64058560|64059470	10.07	23.62	17.38	23.14	13.68	27.32	19.89	8.89	8.88	14.92
A12:64760484|64801082	A12|64760484|64801082	NA	13.78	NA	NA	NA	NA	4.97	NA	NA	NA
A12:64767004|64777696	A12|64760484|64801082	NA	13.78	NA	NA	NA	NA	4.97	NA	NA	NA
A12:64856595|64873928	A12|64856595|64873928	NA	NA	4.83	NA	NA	NA	NA	NA	NA	NA
A12:69975314|69986770	A12|69975314|69987369	11.08	5.9	5.79	NA	NA	11.71	NA	13.83	5.92	NA
A12:69975552|69987047	A12|69975314|69987369	11.08	5.9	5.79	NA	NA	11.71	NA	13.83	5.92	NA
A12:69975887|69987369	A12|69975314|69987369	11.08	5.9	5.79	NA	NA	11.71	NA	13.83	5.92	NA
A12:71414784|71419174	A12|71414784|71419174	NA	7.87	5.79	NA	NA	NA	NA	NA	NA	NA
A12:72093001|72192783	A12|72093001|72192783	NA	NA	NA	NA	NA	NA	NA	NA	NA	35.8
A12:7397078|7434329	A12|7397078|7434329	NA	NA	NA	NA	NA	NA	NA	18.77	NA	NA
A12:75348807|75376153	A12|75348807|75376153	NA	10.82	NA	NA	NA	NA	NA	NA	NA	NA
A12:75561033|75618636	A12|75561033|75619540	6.04	5.9	4.83	NA	NA	9.76	9.95	6.92	6.91	9.94
A12:75561294|75618872	A12|75561033|75619540	16.12	5.9	9.65	NA	NA	9.76	9.95	6.92	12.82	9.94
A12:75561707|75619166	A12|75561033|75619540	6.04	5.9	9.65	NA	NA	9.76	9.95	6.92	12.82	9.94
A12:75561968|75619540	A12|75561033|75619540	6.04	5.9	9.65	NA	NA	9.76	9.95	6.92	12.82	9.94
A12:7635392|7656776	A12|7635392|7664865	9.07	4.92	25.1	NA	NA	NA	NA	NA	NA	4.97
A12:7638116|7664865	A12|7635392|7664865	9.07	4.92	12.55	NA	NA	NA	NA	NA	NA	4.97
A12:76516779|76518164	A12|76516779|76518164	8.06	NA	7.72	NA	NA	NA	21.88	NA	6.91	NA
A12:76682566|76741201	A12|76682566|76773458	8.06	7.87	NA	NA	NA	7.81	NA	NA	NA	4.97
A12:76682566|76741264	A12|76682566|76773458	8.06	7.87	NA	NA	NA	7.81	NA	NA	NA	4.97
A12:76682898|76741432	A12|76682566|76773458	5.04	7.87	NA	NA	NA	7.81	NA	NA	NA	4.97
A12:76683390|76742009	A12|76682566|76773458	8.06	7.87	NA	NA	NA	7.81	NA	NA	NA	4.97
A12:76741348|76773290	A12|76682566|76773458	8.06	7.87	NA	NA	NA	6.83	NA	NA	NA	4.97
A12:76741680|76773458	A12|76682566|76773458	8.06	7.87	NA	NA	NA	7.81	NA	NA	NA	4.97
A12:78293795|78298904	A12|78293795|78298904	NA	8.86	NA	NA	NA	NA	NA	NA	NA	NA
A12:80533062|80535534	A12|80533062|80535534	5.04	NA	NA	NA	NA	NA	NA	NA	NA	NA
A12:80576444|80577618	A12|80576444|80577618	NA	11.81	10.62	NA	NA	5.85	5.97	NA	6.91	NA
A12:8093920|8093995	A12|8093920|8093995	NA	NA	NA	NA	5.86	NA	NA	NA	NA	NA
A12:8167458|8169251	A12|8167458|8169251	NA	NA	8.69	NA	NA	NA	NA	NA	NA	NA
A12:82063941|82064000	A12|82063941|82064000	NA	9.84	NA	NA	NA	NA	NA	NA	NA	NA
A12:82459665|82460823	A12|82459665|82460823	NA	8.86	22.2	NA	NA	NA	5.97	NA	NA	NA
A12:8290044|8356824	A12|8290044|8356824	732.27	947.61	371.67	223.4	NA	366.91	719.1	368.52	464.63	413.69
A12:83653578|83666956	A12|83653578|83699881	14.1	42.31	6.76	NA	NA	26.35	26.85	NA	NA	5.97
A12:83660373|83696459	A12|83653578|83699881	14.1	42.31	18.34	NA	NA	8.78	26.85	NA	NA	5.97
A12:83661225|83697037	A12|83653578|83699881	14.1	42.31	39.58	NA	NA	31.23	26.85	NA	NA	32.82
A12:83662196|83697898	A12|83653578|83699881	14.1	42.31	27.03	NA	NA	16.59	26.85	NA	NA	5.97
A12:83662588|83698994	A12|83653578|83699881	14.1	42.31	27.03	NA	NA	26.35	26.85	NA	NA	5.97
A12:83663445|83699881	A12|83653578|83699881	14.1	42.31	27.03	NA	NA	26.35	26.85	NA	NA	5.97
A12:83761626|83762433	A12|83761626|83762433	NA	NA	NA	NA	NA	NA	6.96	NA	NA	NA
A12:84198018|84198096	A12|84198018|84198096	NA	NA	NA	NA	NA	45.86	NA	NA	49.32	NA
A12:84207300|84693277	A12|84207300|84693277	NA	NA	NA	NA	NA	9.76	NA	5.93	NA	NA
A12:85180319|85185837	A12|85180319|85185837	NA	NA	NA	NA	NA	9.76	NA	NA	NA	10.94
A12:85186316|85186646	A12|85186316|85186646	105.76	NA	204.66	59.37	75.21	295.68	NA	154.12	326.52	180.99
A12:85761617|85761933	A12|85761617|85761933	NA	NA	NA	NA	5.86	NA	NA	NA	NA	NA
A12:85761847|85761933	A12|85761617|85761933	NA	NA	NA	NA	4.88	NA	NA	NA	NA	NA
A12:8621217|8669913	A12|8621217|8689217	15.11	9.84	29.93	NA	NA	5.85	4.97	5.93	12.82	8.95
A12:8621989|8670400	A12|8621217|8689217	15.11	9.84	24.13	NA	NA	8.78	5.97	8.89	8.88	12.93
A12:8630059|8678005	A12|8621217|8689217	8.06	9.84	24.13	NA	NA	8.78	5.97	5.93	12.82	8.95
A12:8630059|8678411	A12|8621217|8689217	15.11	9.84	11.58	NA	NA	8.78	6.96	5.93	12.82	11.93
A12:8631430|8679764	A12|8621217|8689217	15.11	9.84	14.48	NA	NA	8.78	5.97	5.93	12.82	8.95
A12:8631649|8679953	A12|8621217|8689217	15.11	9.84	24.13	NA	NA	8.78	5.97	5.93	4.93	8.95
A12:8633861|8680274	A12|8621217|8689217	15.11	8.86	27.03	NA	NA	8.78	5.97	4.94	4.93	8.95
A12:8648536|8687540	A12|8621217|8689217	15.11	9.84	24.13	NA	NA	8.78	5.97	5.93	12.82	8.95
A12:8650793|8689217	A12|8621217|8689217	15.11	9.84	24.13	NA	NA	8.78	5.97	5.93	12.82	8.95
A12:8822686|8822767	A12|8822686|8822767	NA	NA	NA	NA	NA	NA	7.96	NA	NA	NA
A12:9023808|9069826	A12|9023808|9071121	54.39	31.49	91.71	NA	NA	NA	NA	61.25	92.73	51.71
A12:9024284|9071121	A12|9023808|9071121	54.39	31.49	91.71	NA	NA	NA	NA	61.25	92.73	51.71
A12:92000|93279	A12|92000|93279	NA	NA	5.79	NA	NA	NA	NA	NA	NA	NA
A13:10840460|10841048	A13|10840460|10841048	NA	NA	NA	NA	NA	NA	NA	15.81	NA	NA
A13:11863518|11863640	A13|11863518|11863640	NA	NA	12.55	NA	NA	NA	NA	NA	NA	NA
A13:11922568|11924019	A13|11922568|11924019	NA	NA	NA	NA	NA	NA	11.94	NA	NA	NA
A13:12406872|12410225	A13|12406872|12410753	8.06	NA	NA	15.09	25.4	28.3	NA	41.49	46.36	21.88
A13:12407233|12410588	A13|12406872|12410753	8.06	NA	NA	15.09	25.4	28.3	NA	41.49	7.89	21.88
A13:12407405|12410753	A13|12406872|12410753	8.06	NA	NA	15.09	25.4	28.3	NA	41.49	7.89	21.88
A13:13154756|13369023	A13|13154756|13369023	NA	NA	NA	NA	NA	NA	NA	5.93	5.92	NA
A13:1425884|1440934	A13|1425884|1442576	5.04	NA	NA	NA	NA	NA	NA	16.8	NA	NA
A13:1426633|1442006	A13|1425884|1442576	5.04	NA	NA	NA	NA	NA	NA	16.8	NA	NA
A13:1427141|1442576	A13|1425884|1442576	5.04	NA	NA	NA	NA	NA	NA	16.8	NA	NA
A13:16438515|16752611	A13|16438515|16752611	34.25	NA	NA	NA	NA	30.25	NA	NA	NA	NA
A13:1759763|1760641	A13|1759763|1760781	NA	NA	NA	17.11	24.42	NA	NA	NA	NA	NA
A13:1759913|1760781	A13|1759763|1760781	NA	NA	NA	17.11	14.65	NA	NA	NA	NA	NA
A13:31832298|31833440	A13|31832298|31833440	NA	NA	NA	NA	NA	5.85	NA	NA	NA	NA
A13:33246849|33246989	A13|33246849|33246989	NA	NA	NA	NA	NA	NA	NA	NA	8.88	NA
A13:33669808|33670225	A13|33669808|33670225	NA	15.74	NA	NA	NA	NA	5.97	NA	NA	NA
A13:3427400|3427622	A13|3427400|3427622	NA	9.84	NA	NA	NA	NA	NA	NA	7.89	NA
A13:35131082|35133459	A13|35131082|35133459	NA	NA	NA	NA	NA	NA	5.97	NA	NA	NA
A13:37335248|37337776	A13|37335248|37337776	NA	NA	NA	NA	NA	NA	NA	NA	4.93	NA
A13:4227727|4244757	A13|4227727|4244757	NA	17.71	NA	NA	NA	4.88	13.92	NA	NA	NA
A13:42608521|42610013	A13|42608521|42610013	NA	NA	NA	NA	NA	NA	5.97	NA	4.93	NA
A13:44384171|44384976	A13|44384171|44384976	NA	NA	NA	NA	NA	NA	4.97	NA	NA	NA
A13:44444462|44445199	A13|44444462|44445199	NA	4.92	NA	NA	NA	NA	NA	NA	NA	NA
A13:45568756|45569193	A13|45568756|45569193	14.1	15.74	NA	NA	NA	13.66	20.89	NA	7.89	10.94
A13:46106566|46121948	A13|46106566|46121948	NA	NA	15.45	NA	6.84	NA	30.83	26.68	NA	NA
A13:47267635|47270891	A13|47267635|47270891	NA	NA	NA	NA	4.88	NA	NA	NA	5.92	NA
A13:47268824|47270891	A13|47267635|47270891	NA	NA	NA	NA	4.88	NA	NA	NA	5.92	NA
A13:52699572|52701014	A13|52699572|52701014	42.3	NA	NA	NA	NA	27.32	NA	NA	NA	NA
A13:5323282|5346132	A13|5323282|5346132	7.05	NA	7.72	NA	NA	7.81	NA	NA	NA	NA
A13:5359581|5359944	A13|5359581|5359944	NA	13.78	NA	NA	6.84	NA	25.86	11.86	NA	NA
A13:56219126|56220356	A13|56219126|56220356	14.1	NA	NA	NA	NA	NA	NA	NA	NA	NA
A13:5648511|5651315	A13|5648511|5651315	NA	NA	NA	NA	NA	7.81	NA	NA	NA	NA
A13:60360115|60360718	A13|60360115|60360718	NA	NA	NA	NA	NA	NA	NA	4.94	NA	NA
A13:61338876|61338933	A13|61338876|61338933	NA	NA	NA	NA	7.81	NA	NA	NA	NA	NA
A13:64649723|64650005	A13|64649723|64650005	8.06	NA	NA	NA	6.84	NA	13.92	4.94	6.91	NA
A13:6615883|6616537	A13|6615883|6616537	NA	15.74	NA	NA	NA	NA	59.68	NA	NA	NA
A13:67174226|67174284	A13|67174226|67174284	NA	NA	NA	NA	6.84	NA	NA	NA	NA	NA
A13:67701218|67707732	A13|67701218|67708854	NA	NA	NA	NA	NA	14.64	NA	4.94	NA	6.96
A13:67702121|67708854	A13|67701218|67708854	NA	NA	NA	NA	NA	32.2	NA	4.94	NA	6.96
A13:67791957|67824766	A13|67791957|67824766	NA	NA	5.79	NA	NA	NA	NA	NA	NA	NA
A13:68561309|68563531	A13|68561309|68563531	NA	NA	NA	NA	NA	NA	6.96	NA	4.93	NA
A13:69067551|69068905	A13|69067551|69068905	NA	NA	NA	NA	NA	NA	4.97	NA	NA	NA
A13:69728926|69731454	A13|69728926|69731454	NA	NA	NA	NA	NA	NA	NA	NA	4.93	9.94
A13:69831043|69837415	A13|69831043|69837415	NA	10.82	NA	NA	NA	10.73	NA	NA	9.86	10.94
A13:72048846|72049441	A13|72048846|72049441	12.09	NA	NA	NA	NA	15.61	NA	NA	NA	17.9
A13:73437567|73451601	A13|73437567|73483569	NA	4.92	10.62	NA	4.88	NA	5.97	10.87	5.92	NA
A13:73438789|73452755	A13|73437567|73483569	NA	4.92	9.65	NA	4.88	NA	5.97	10.87	5.92	NA
A13:73438789|73483569	A13|73437567|73483569	NA	4.92	9.65	NA	4.88	NA	5.97	10.87	5.92	NA
A13:73438944|73453230	A13|73437567|73483569	NA	4.92	9.65	NA	4.88	NA	5.97	10.87	5.92	NA
A13:73449465|73482123	A13|73437567|73483569	NA	4.92	9.65	NA	4.88	NA	8.95	10.87	5.92	NA
A13:73450014|73482483	A13|73437567|73483569	NA	4.92	9.65	NA	4.88	NA	5.97	10.87	5.92	NA
A13:74072790|74096040	A13|74072790|74096523	NA	NA	NA	197.23	92.8	NA	NA	NA	NA	NA
A13:74073278|74096523	A13|74072790|74096523	NA	NA	NA	197.23	92.8	NA	NA	NA	NA	NA
A13:74684225|74704264	A13|74684225|74704649	NA	99.39	105.22	NA	NA	NA	NA	136.34	NA	112.37
A13:74684486|74704649	A13|74684225|74704649	NA	99.39	105.22	NA	NA	NA	NA	136.34	NA	112.37
A13:75437865|75443413	A13|75437865|75443413	8.06	NA	9.65	NA	NA	NA	NA	NA	NA	NA
A13:76762554|76764223	A13|76762554|76764223	NA	7.87	NA	NA	NA	NA	NA	NA	NA	NA
A13:77161650|77167231	A13|77161650|77167231	NA	NA	NA	NA	NA	10.73	NA	NA	NA	NA
A13:77791260|77795693	A13|77791260|77795693	NA	NA	5.79	NA	NA	NA	NA	NA	NA	NA
A13:77834927|77835025	A13|77834927|77835025	NA	NA	NA	NA	NA	NA	NA	9.88	NA	NA
A13:77871213|77916897	A13|77871213|77962609	NA	12.79	5.79	10.06	11.72	NA	6.96	4.94	NA	NA
A13:77871213|77927058	A13|77871213|77962609	NA	12.79	14.48	9.06	11.72	NA	6.96	4.94	NA	NA
A13:77871213|77962609	A13|77871213|77962609	NA	12.79	14.48	9.06	12.7	NA	6.96	4.94	NA	NA
A13:77871433|77917929	A13|77871213|77962609	NA	52.15	14.48	9.06	11.72	NA	6.96	4.94	NA	NA
A13:77871433|77928089	A13|77871213|77962609	NA	7.87	14.48	9.06	11.72	NA	6.96	4.94	NA	NA
A13:77871433|77963419	A13|77871433|77963419	NA	NA	NA	15.09	9.77	NA	NA	NA	NA	NA
A13:77872262|77918792	A13|77871213|77962609	NA	12.79	14.48	9.06	4.88	NA	6.96	4.94	NA	NA
A13:77916693|77962060	A13|77871213|77962609	NA	12.79	14.48	9.06	11.72	NA	6.96	4.94	NA	NA
A13:77917826|77962609	A13|77871213|77962609	NA	12.79	14.48	9.06	11.72	NA	6.96	4.94	NA	NA
A13:77918045|77928089	A13|77871213|77962609	NA	12.79	14.48	9.06	11.72	NA	6.96	4.94	NA	NA
A13:77929742|77964519	A13|77929742|77965259	12.09	18.7	NA	NA	8.79	NA	7.96	NA	NA	NA
A13:77929963|77965259	A13|77929742|77965259	12.09	18.7	NA	NA	8.79	NA	7.96	NA	NA	NA
A13:78698774|78720584	A13|78698774|78720584	NA	NA	NA	NA	NA	NA	NA	NA	4.93	NA
A13:78864670|78875363	A13|78864670|78875560	NA	33.46	NA	8.05	8.79	NA	NA	NA	NA	10.94
A13:78864819|78875560	A13|78864670|78875560	NA	33.46	NA	11.07	11.72	NA	NA	NA	NA	10.94
A13:78881039|78896753	A13|78881039|78896753	NA	NA	NA	NA	NA	5.85	NA	NA	NA	NA
A13:79008286|79010343	A13|79008286|79010343	NA	NA	NA	NA	NA	NA	NA	NA	5.92	NA
A13:79163413|79164045	A13|79163413|79164045	12.09	10.82	NA	13.08	NA	NA	7.96	NA	15.78	NA
A13:8697852|8698552	A13|8697852|8698552	11.08	NA	NA	NA	NA	NA	NA	NA	NA	NA
A13:9326260|9435208	A13|9326260|9657532	54.39	16.73	17.38	12.08	NA	5.85	5.97	NA	16.77	NA
A13:9326260|9655454	A13|9326260|9657532	54.39	17.71	17.38	12.08	NA	13.66	5.97	NA	16.77	NA
A13:9326656|9655996	A13|9326260|9657532	6.04	16.73	17.38	12.08	NA	13.66	5.97	NA	16.77	NA
A13:9396018|9657532	A13|9326260|9657532	50.36	42.31	17.38	12.08	NA	46.84	89.51	NA	16.77	NA
A13:9397374|9632091	A13|9326260|9657532	54.39	16.73	17.38	12.08	NA	13.66	5.97	NA	16.77	NA
A13:9397374|9635756	A13|9326260|9657532	107.78	16.73	17.38	12.08	NA	13.66	5.97	NA	16.77	NA
A13:9435475|9655454	A13|9326260|9657532	54.39	20.66	13.52	12.08	NA	13.66	5.97	NA	16.77	NA
A13:9435644|9630220	A13|9326260|9657532	54.39	16.73	17.38	12.08	NA	13.66	5.97	NA	16.77	NA
A13:9435644|9655801	A13|9326260|9657532	54.39	16.73	17.38	12.08	NA	13.66	5.97	NA	16.77	NA
A13:9630142|9655454	A13|9326260|9657532	17.12	16.73	17.38	12.08	NA	13.66	5.97	NA	16.77	NA
A13:9630535|9655996	A13|9326260|9657532	54.39	16.73	17.38	12.08	NA	13.66	5.97	NA	16.77	NA
A13:9631555|9656569	A13|9326260|9657532	54.39	16.73	17.38	12.08	NA	13.66	5.97	NA	16.77	NA
D01:1059963|1060061	D01|1059963|1060061	63.46	NA	49.23	NA	NA	NA	NA	42.48	NA	NA
D01:1362554|1448183	D01|1362554|1448183	NA	NA	NA	5.03	NA	NA	5.97	NA	NA	NA
D01:13911223|13925811	D01|13911223|13925811	16.12	NA	13.52	NA	NA	53.67	NA	54.34	38.47	NA
D01:14097508|14098976	D01|14097508|14098976	NA	NA	NA	NA	NA	NA	11.94	NA	NA	NA
D01:14434262|14466155	D01|14434262|14466155	18.13	13.78	30.89	NA	NA	22.44	4.97	10.87	6.91	NA
D01:14583259|14626821	D01|14583259|14631256	NA	47.23	44.41	14.09	11.72	57.57	30.83	16.8	14.8	19.89
D01:14584248|14627771	D01|14583259|14631256	NA	9.84	44.41	10.06	46.89	13.66	11.94	16.8	14.8	19.89
D01:14584413|14628124	D01|14583259|14631256	NA	9.84	44.41	19.12	7.81	13.66	11.94	16.8	14.8	19.89
D01:14584655|14628318	D01|14583259|14631256	NA	9.84	57.92	30.19	46.89	45.86	11.94	16.8	14.8	19.89
D01:14585315|14628521	D01|14583259|14631256	NA	9.84	44.41	12.08	46.89	36.11	13.92	49.4	25.65	19.89
D01:14585904|14629259	D01|14583259|14631256	NA	9.84	44.41	9.06	46.89	61.48	35.81	16.8	14.8	101.43
D01:14586392|14629499	D01|14583259|14631256	NA	9.84	44.41	9.06	46.89	13.66	11.94	16.8	18.74	19.89
D01:14586930|14630358	D01|14583259|14631256	NA	9.84	44.41	9.06	46.89	13.66	11.94	16.8	14.8	19.89
D01:14587092|14630536	D01|14583259|14631256	NA	9.84	44.41	9.06	46.89	13.66	11.94	16.8	14.8	19.89
D01:14587483|14630842	D01|14583259|14631256	NA	9.84	44.41	9.06	46.89	13.66	11.94	16.8	14.8	19.89
D01:14587673|14631081	D01|14583259|14631256	NA	4.92	44.41	9.06	46.89	13.66	11.94	16.8	14.8	19.89
D01:14587863|14631256	D01|14583259|14631256	NA	9.84	44.41	9.06	46.89	13.66	11.94	16.8	14.8	19.89
D01:1460459|1461013	D01|1460459|1461013	NA	NA	NA	NA	NA	NA	NA	5.93	NA	NA
D01:1529032|1530168	D01|1529032|1530421	NA	NA	4.83	NA	NA	NA	NA	8.89	6.91	6.96
D01:1529342|1530421	D01|1529032|1530421	NA	NA	4.83	NA	NA	NA	NA	8.89	6.91	6.96
D01:1575294|1577197	D01|1575294|1577197	NA	NA	NA	NA	NA	NA	4.97	NA	NA	NA
D01:17951089|18051993	D01|17951089|18051993	NA	NA	17.38	NA	NA	5.85	NA	9.88	23.68	NA
D01:1809061|1811247	D01|1809061|1812018	NA	NA	6.76	NA	NA	NA	NA	18.77	NA	NA
D01:1809218|1812018	D01|1809061|1812018	NA	NA	6.76	NA	NA	NA	NA	18.77	NA	NA
D01:1817729|1819731	D01|1817729|1819731	NA	NA	NA	NA	NA	NA	4.97	NA	NA	NA
D01:1834440|1850798	D01|1834440|1850798	NA	4.92	NA	NA	NA	NA	NA	NA	NA	NA
D01:1917985|1925826	D01|1917985|1925826	NA	NA	NA	NA	5.86	NA	NA	NA	NA	NA
D01:1973391|1980264	D01|1973391|1986459	13.09	13.78	5.79	7.04	11.72	16.59	8.95	6.92	12.82	NA
D01:1973878|1985466	D01|1973391|1986459	13.09	18.7	5.79	7.04	11.72	16.59	12.93	6.92	12.82	NA
D01:1974269|1985798	D01|1973391|1986459	13.09	18.7	5.79	7.04	11.72	16.59	12.93	9.88	12.82	NA
D01:1974973|1986459	D01|1973391|1986459	13.09	18.7	5.79	7.04	11.72	16.59	12.93	6.92	12.82	NA
D01:20816488|20818328	D01|20816488|20818328	NA	NA	NA	NA	NA	NA	NA	NA	4.93	6.96
D01:20901221|20946663	D01|20901221|20946663	NA	NA	4.83	NA	NA	NA	NA	NA	NA	9.94
D01:22568391|22569020	D01|22568391|22569020	NA	NA	NA	NA	NA	NA	5.97	NA	NA	NA
D01:22584665|22921928	D01|22584665|22921928	NA	35.42	NA	NA	NA	NA	NA	NA	NA	18.89
D01:24125672|24130079	D01|24125672|24130079	5.04	NA	NA	NA	NA	NA	NA	NA	NA	NA
D01:25693620|25695214	D01|25693620|25695214	5.04	5.9	6.76	NA	NA	NA	NA	NA	NA	NA
D01:26280913|26666364	D01|26280913|26666364	NA	NA	NA	7.04	NA	NA	NA	NA	NA	NA
D01:2711764|2712217	D01|2711764|2712217	7.05	77.74	55.03	20.13	12.7	48.79	88.52	38.53	73	29.83
D01:3497770|3514206	D01|3497770|3514206	NA	NA	NA	NA	NA	4.88	NA	NA	NA	NA
D01:3595148|3604695	D01|3595148|3604695	NA	NA	NA	NA	NA	NA	NA	NA	6.91	NA
D01:36376356|36376940	D01|36376356|36376960	14.1	64.95	38.61	19.12	13.68	26.35	67.63	21.74	55.24	25.86
D01:36376356|36376960	D01|36376356|36376960	5.04	27.55	14.48	19.12	10.74	13.66	31.83	9.88	19.73	6.96
D01:41755562|41760150	D01|41755562|41760150	NA	5.9	NA	NA	NA	NA	NA	4.94	NA	NA
D01:4227603|4227859	D01|4227603|4227859	NA	NA	NA	NA	NA	NA	13.92	NA	NA	NA
D01:53493764|53533086	D01|53493764|53534397	NA	10.82	NA	NA	NA	9.76	NA	12.84	NA	9.94
D01:53494738|53534397	D01|53493764|53534397	NA	10.82	NA	NA	NA	9.76	NA	12.84	NA	9.94
D01:54062241|54063685	D01|54062241|54064067	5.04	5.9	8.69	NA	NA	7.81	NA	4.94	NA	NA
D01:54062584|54064067	D01|54062241|54064067	5.04	5.9	8.69	NA	NA	7.81	NA	4.94	NA	NA
D01:54103805|54160109	D01|54103805|54160109	NA	5.9	10.62	NA	NA	NA	NA	NA	NA	NA
D01:54296430|54359504	D01|54296430|54359504	NA	NA	17.38	NA	NA	39.03	NA	NA	52.28	41.77
D01:5442392|5443053	D01|5442392|5443053	8.06	NA	NA	NA	NA	NA	NA	NA	NA	NA
D01:54590947|54602658	D01|54590947|54602814	NA	NA	20.27	NA	NA	NA	15.91	NA	19.73	6.96
D01:54591087|54602814	D01|54590947|54602814	NA	NA	20.27	NA	NA	NA	15.91	NA	19.73	6.96
D01:55039206|55040671	D01|55039206|55040671	NA	NA	NA	NA	NA	6.83	NA	NA	NA	NA
D01:552608|557900	D01|552608|557900	NA	NA	NA	NA	NA	NA	NA	NA	4.93	NA
D01:56694538|56696364	D01|56694538|56696364	NA	NA	NA	NA	NA	NA	NA	NA	5.92	NA
D01:58559886|58577217	D01|58559886|58577217	NA	NA	NA	NA	NA	NA	4.97	NA	NA	NA
D01:591525|591782	D01|591525|591782	NA	NA	NA	NA	NA	8.78	NA	NA	NA	NA
D01:59389985|59400426	D01|59389985|59402378	35.25	121.03	55.03	47.3	44.93	139.54	29.84	182.78	197.29	138.23
D01:59390549|59400835	D01|59389985|59402378	35.25	50.18	55.03	47.3	44.93	139.54	29.84	61.25	58.2	177.01
D01:59391065|59401462	D01|59389985|59402378	35.25	121.03	55.03	47.3	20.51	139.54	65.64	182.78	112.46	177.01
D01:59391268|59401892	D01|59389985|59402378	35.25	121.03	55.03	47.3	44.93	139.54	29.84	182.78	37.49	60.66
D01:59391533|59402164	D01|59389985|59402378	35.25	121.03	55.03	47.3	44.93	139.54	29.84	100.77	197.29	177.01
D01:59391695|59402378	D01|59389985|59402378	35.25	121.03	55.03	47.3	44.93	139.54	29.84	182.78	197.29	177.01
D01:59713833|59714100	D01|59713833|59714100	NA	14.76	NA	12.08	NA	5.85	NA	NA	15.78	7.96
D01:7267062|7427997	D01|7267062|7427997	NA	NA	70.47	NA	NA	NA	NA	NA	NA	NA
D01:7878190|7885946	D01|7878190|7885946	NA	NA	NA	NA	NA	NA	4.97	NA	NA	NA
D01:8244912|8377570	D01|8244912|8377570	7.05	NA	NA	NA	NA	NA	10.94	NA	NA	NA
D01:8293939|8376968	D01|8244912|8377570	7.05	NA	NA	NA	NA	NA	10.94	NA	NA	NA
D02:10736068|10736154	D02|10736068|10736154	NA	NA	NA	NA	NA	NA	6.96	NA	NA	NA
D02:10775708|10792044	D02|10775708|10892164	8.06	NA	NA	15.09	6.84	NA	NA	57.3	NA	8.95
D02:10791055|10866409	D02|10775708|10892164	8.06	NA	NA	15.09	11.72	NA	NA	57.3	NA	8.95
D02:10791225|10866614	D02|10775708|10892164	8.06	NA	NA	15.09	6.84	NA	NA	57.3	NA	8.95
D02:10791395|10866798	D02|10775708|10892164	8.06	NA	NA	15.09	6.84	NA	NA	57.3	NA	8.95
D02:10791588|10892164	D02|10775708|10892164	8.06	NA	NA	15.09	6.84	NA	NA	57.3	NA	8.95
D02:11266443|11266765	D02|11266443|11266765	NA	8.86	NA	NA	NA	NA	NA	NA	NA	NA
D02:12669296|12757886	D02|12669296|12757886	NA	NA	8.69	NA	NA	NA	NA	NA	NA	NA
D02:1339742|1339789	D02|1339742|1339789	17.12	NA	NA	NA	NA	NA	NA	NA	NA	NA
D02:13448490|13450538	D02|13448490|13450538	NA	NA	NA	NA	NA	NA	8.95	NA	NA	6.96
D02:15219794|15222155	D02|15219794|15222155	NA	NA	NA	NA	NA	NA	NA	NA	5.92	NA
D02:16383532|16384644	D02|16383532|16384644	NA	NA	NA	NA	NA	NA	NA	NA	5.92	NA
D02:1714356|1717210	D02|1714356|1717210	16.12	NA	13.52	NA	NA	NA	NA	NA	NA	NA
D02:25999096|25999579	D02|25999096|25999579	NA	NA	NA	NA	NA	NA	NA	NA	NA	5.97
D02:2827559|2827698	D02|2827559|2827698	20.14	NA	NA	NA	NA	NA	NA	NA	NA	NA
D02:29233456|29452042	D02|29233456|29452042	NA	NA	NA	NA	NA	NA	NA	12.84	NA	NA
D02:2928939|2933408	D02|2928939|2933408	NA	NA	NA	NA	NA	NA	NA	NA	4.93	5.97
D02:29344|51462	D02|29344|51462	29.21	NA	NA	NA	NA	NA	NA	NA	NA	4.97
D02:302139|311074	D02|302139|311353	NA	17.71	7.72	NA	NA	4.88	9.95	NA	9.86	NA
D02:302476|311353	D02|302139|311353	NA	17.71	20.27	NA	NA	4.88	9.95	NA	9.86	NA
D02:34191315|34193513	D02|34191315|34193513	NA	NA	NA	NA	NA	NA	9.95	NA	NA	NA
D02:3641851|3642074	D02|3641851|3642074	NA	NA	NA	NA	NA	NA	10.94	NA	NA	NA
D02:36608|45560	D02|29344|51462	29.21	NA	NA	NA	NA	NA	NA	NA	NA	4.97
D02:37883394|37895225	D02|37883394|37897714	NA	8.86	7.72	NA	NA	NA	7.96	NA	NA	NA
D02:37885686|37897714	D02|37883394|37897714	NA	8.86	7.72	NA	NA	NA	7.96	NA	NA	NA
D02:3806616|3998287	D02|3806616|3998287	NA	NA	NA	NA	NA	NA	NA	NA	NA	61.66
D02:38497238|38497758	D02|38497238|38497758	19.14	16.73	NA	NA	NA	14.64	25.86	10.87	18.74	11.93
D02:39595030|39596028	D02|39595030|39596028	5.04	NA	NA	NA	NA	NA	NA	NA	NA	NA
D02:41654632|41655322	D02|41654632|41655322	NA	NA	4.83	NA	NA	NA	NA	NA	NA	NA
D02:42370917|42377514	D02|42370917|42377514	NA	NA	87.85	NA	NA	41.96	NA	27.66	NA	43.76
D02:429756|432870	D02|429756|432870	NA	NA	NA	NA	NA	NA	NA	8.89	NA	NA
D02:4328250|4398036	D02|4328250|4398036	NA	NA	NA	NA	NA	NA	10.94	NA	NA	NA
D02:456567|470351	D02|456567|470351	NA	NA	NA	NA	NA	NA	NA	4.94	NA	NA
D02:49742608|49772057	D02|49742608|49772057	NA	NA	NA	NA	NA	NA	NA	10.87	NA	NA
D02:50070799|50074651	D02|50070799|50074651	NA	NA	NA	NA	NA	NA	NA	4.94	NA	NA
D02:51443552|51444691	D02|51443552|51444691	NA	15.74	NA	NA	NA	NA	NA	NA	NA	NA
D02:52215416|52224742	D02|52215416|52227250	14.1	NA	28	10.06	5.86	14.64	NA	25.69	14.8	NA
D02:52215647|52224974	D02|52215416|52227250	14.1	NA	28	6.04	5.86	14.64	NA	23.71	14.8	NA
D02:52216008|52225336	D02|52215416|52227250	14.1	NA	28	7.04	5.86	14.64	NA	23.71	14.8	NA
D02:52216145|52225516	D02|52215416|52227250	14.1	NA	28	7.04	5.86	14.64	NA	23.71	14.8	NA
D02:52217040|52226281	D02|52215416|52227250	14.1	NA	10.62	10.06	5.86	14.64	NA	23.71	14.8	NA
D02:52217506|52226671	D02|52215416|52227250	14.1	NA	11.58	10.06	5.86	14.64	NA	23.71	14.8	NA
D02:52218216|52227250	D02|52215416|52227250	14.1	NA	28	10.06	5.86	14.64	NA	23.71	14.8	NA
D02:525975|526482	D02|525975|526482	NA	12.79	NA	NA	NA	NA	17.9	NA	NA	NA
D02:53069887|53070446	D02|53069887|53070446	NA	NA	NA	NA	NA	NA	NA	4.94	NA	NA
D02:54404098|54404847	D02|54404098|54404847	14.1	NA	NA	NA	NA	NA	16.91	NA	6.91	NA
D02:572861|582073	D02|572861|582073	NA	11.81	NA	NA	NA	17.56	5.97	5.93	8.88	8.95
D02:57765824|57857966	D02|57765824|57861074	NA	10.82	NA	NA	NA	6.83	NA	10.87	13.81	NA
D02:57769478|57861074	D02|57765824|57861074	NA	10.82	NA	NA	NA	6.83	NA	10.87	5.92	NA
D02:58222034|58222905	D02|58222034|58222905	NA	NA	NA	NA	NA	NA	8.95	NA	NA	NA
D02:58590114|58633454	D02|58590114|58639906	NA	4.92	NA	NA	NA	5.85	8.95	4.94	NA	NA
D02:58601539|58639906	D02|58590114|58639906	NA	4.92	NA	NA	NA	5.85	8.95	4.94	NA	NA
D02:59025754|59025823	D02|59025754|59025823	NA	NA	NA	NA	NA	NA	6.96	NA	NA	NA
D02:59237703|59359660	D02|59237703|59359660	NA	NA	NA	NA	NA	NA	NA	NA	NA	5.97
D02:60994365|60999819	D02|60994365|60999819	NA	NA	NA	28.18	35.16	NA	NA	NA	NA	NA
D02:62101818|62110187	D02|62101818|62111761	11.08	NA	NA	NA	4.88	NA	15.91	NA	NA	NA
D02:62103396|62111135	D02|62101818|62111761	11.08	NA	NA	NA	4.88	NA	15.91	NA	NA	NA
D02:62103739|62111761	D02|62101818|62111761	11.08	NA	NA	NA	4.88	NA	15.91	NA	NA	NA
D02:63083060|63109746	D02|63083060|63109746	NA	NA	19.31	5.03	NA	NA	NA	27.66	NA	NA
D02:63550164|63559358	D02|63550164|63581333	8.06	NA	NA	NA	NA	NA	6.96	4.94	NA	8.95
D02:63559177|63567079	D02|63550164|63581333	8.06	NA	NA	NA	NA	NA	6.96	4.94	NA	8.95
D02:63559444|63581333	D02|63550164|63581333	8.06	NA	NA	NA	NA	NA	6.96	4.94	NA	8.95
D02:642210|658495	D02|642210|725302	9.07	4.92	6.76	10.06	4.88	8.78	NA	NA	7.89	NA
D02:642210|689717	D02|642210|725302	9.07	4.92	6.76	10.06	10.74	8.78	NA	NA	5.92	NA
D02:64297010|64297382	D02|64297010|64297382	NA	7.87	NA	NA	NA	NA	5.97	NA	NA	NA
D02:64590984|64595159	D02|64590984|64595159	NA	NA	NA	NA	NA	NA	NA	41.49	NA	NA
D02:64591157|64595159	D02|64590984|64595159	NA	NA	NA	NA	NA	NA	NA	4.94	NA	NA
D02:650604|725302	D02|642210|725302	9.07	4.92	6.76	10.06	10.74	8.78	NA	NA	5.92	NA
D02:650848|711190	D02|642210|725302	9.07	17.71	6.76	10.06	10.74	8.78	NA	NA	5.92	NA
D02:65099994|65100630	D02|65099994|65100630	NA	NA	NA	NA	NA	NA	NA	NA	4.93	NA
D02:651290|726139	D02|650848|726139	NA	20.66	23.17	NA	NA	NA	12.93	NA	NA	21.88
D02:651848|711687	D02|642210|725302	9.07	4.92	6.76	10.06	10.74	8.78	NA	NA	5.92	NA
D02:651994|712214	D02|642210|725302	9.07	4.92	6.76	10.06	10.74	8.78	NA	NA	5.92	NA
D02:65456513|65468294	D02|65456513|65470013	NA	6.89	NA	NA	NA	5.85	NA	NA	NA	NA
D02:65458329|65470013	D02|65456513|65470013	NA	6.89	NA	NA	NA	5.85	NA	NA	NA	NA
D02:65624686|65628809	D02|65624686|65630190	NA	NA	13.52	NA	NA	NA	NA	NA	17.76	NA
D02:65625546|65630190	D02|65624686|65630190	NA	NA	13.52	NA	NA	NA	NA	NA	17.76	NA
D02:65865616|65867135	D02|65865616|65867135	NA	NA	NA	NA	15.63	NA	NA	NA	NA	NA
D02:65875186|65880284	D02|65875186|65880284	8.06	NA	6.76	NA	NA	NA	NA	NA	NA	NA
D02:711285|725910	D02|650848|726139	NA	20.66	40.55	NA	NA	NA	12.93	NA	NA	21.88
D02:711622|726139	D02|650848|726139	NA	20.66	23.17	NA	NA	NA	12.93	NA	NA	21.88
D02:743126|784743	D02|743126|784743	NA	NA	NA	NA	NA	146.37	NA	NA	NA	NA
D02:7445115|7448867	D02|7445115|7448867	5.04	NA	NA	NA	NA	NA	NA	11.86	NA	NA
D02:8117501|8138034	D02|8117501|8139645	5.04	4.92	5.79	NA	NA	NA	NA	NA	NA	NA
D02:8119172|8139645	D02|8117501|8139645	5.04	4.92	5.79	NA	NA	NA	NA	NA	NA	NA
D02:937104|968113	D02|937104|969355	10.07	10.82	33.79	8.05	4.88	6.83	15.91	5.93	NA	4.97
D02:937407|968348	D02|937104|969355	10.07	10.82	33.79	7.04	4.88	6.83	15.91	5.93	NA	4.97
D02:937610|968655	D02|937104|969355	10.07	10.82	33.79	7.04	4.88	6.83	15.91	5.93	NA	4.97
D02:938103|968868	D02|937104|969355	10.07	10.82	33.79	7.04	4.88	6.83	15.91	5.93	NA	4.97
D02:938296|969355	D02|937104|969355	10.07	10.82	33.79	7.04	4.88	6.83	15.91	5.93	NA	4.97
D02:9737066|9739970	D02|9737066|9739970	NA	NA	NA	NA	NA	NA	11.94	NA	NA	NA
D03:1015157|1016242	D03|1015157|1016436	11.08	6.89	NA	5.03	6.84	NA	8.95	8.89	17.76	NA
D03:1015405|1016436	D03|1015157|1016436	11.08	8.86	NA	5.03	6.84	NA	8.95	8.89	17.76	NA
D03:2626976|2638632	D03|2626976|2641884	59.43	109.23	NA	19.12	12.7	NA	102.44	NA	NA	119.33
D03:2628480|2640163	D03|2626976|2641884	59.43	48.22	NA	19.12	12.7	NA	102.44	NA	NA	32.82
D03:2628945|2640452	D03|2626976|2641884	59.43	48.22	NA	19.12	12.7	NA	102.44	NA	NA	32.82
D03:2630106|2641884	D03|2626976|2641884	59.43	48.22	NA	19.12	12.7	NA	102.44	NA	NA	32.82
D03:29227165|29228436	D03|29227165|29228436	NA	4.92	NA	NA	NA	NA	NA	NA	NA	NA
D03:3176673|3179620	D03|3176673|3179620	10.07	NA	NA	NA	NA	NA	NA	NA	NA	NA
D03:33911875|33912087	D03|33911875|33912087	NA	NA	4.83	NA	NA	NA	NA	NA	NA	NA
D03:3395599|3397067	D03|3395599|3398493	6.04	5.9	NA	6.04	7.81	NA	11.94	13.83	NA	5.97
D03:3395773|3397476	D03|3395599|3398493	6.04	5.9	NA	6.04	5.86	NA	11.94	13.83	NA	5.97
D03:3396255|3397644	D03|3395599|3398493	6.04	5.9	NA	6.04	4.88	NA	11.94	13.83	NA	5.97
D03:3396416|3398078	D03|3395599|3398493	6.04	5.9	NA	6.04	5.86	NA	11.94	13.83	NA	5.97
D03:3396611|3398293	D03|3395599|3398493	6.04	5.9	NA	6.04	5.86	NA	11.94	13.83	NA	5.97
D03:3396780|3398493	D03|3395599|3398493	6.04	5.9	NA	6.04	5.86	NA	11.94	13.83	NA	5.97
D03:3639148|3639287	D03|3639148|3639287	NA	6.89	NA	NA	NA	NA	NA	NA	NA	NA
D03:37135208|37136294	D03|37135208|37136294	NA	NA	NA	NA	NA	NA	NA	NA	4.93	NA
D03:37764812|37795625	D03|37764812|37795627	NA	NA	15.45	NA	NA	8.78	8.95	NA	9.86	NA
D03:37764814|37795627	D03|37764812|37795627	NA	NA	15.45	NA	NA	8.78	8.95	NA	9.86	NA
D03:38029087|38032498	D03|38029087|38032498	16.12	NA	NA	NA	NA	21.47	NA	16.8	16.77	NA
D03:38878511|38882061	D03|38878511|38882061	NA	NA	NA	8.05	NA	NA	NA	NA	NA	21.88
D03:39155822|39156375	D03|39155822|39156375	NA	7.87	NA	NA	NA	NA	NA	NA	NA	NA
D03:40053517|40054602	D03|40053517|40054602	NA	NA	NA	NA	NA	NA	4.97	NA	NA	NA
D03:41499740|41507831	D03|41499740|41508318	28.2	28.54	NA	NA	NA	NA	NA	NA	NA	NA
D03:41500813|41508318	D03|41499740|41508318	28.2	28.54	NA	NA	NA	NA	NA	NA	NA	NA
D03:41535950|41544459	D03|41535950|41544459	NA	NA	NA	NA	NA	NA	NA	NA	NA	9.94
D03:42004707|42017130	D03|42004707|42017130	NA	6.89	7.72	NA	NA	5.85	NA	NA	6.91	NA
D03:42004761|42017130	D03|42004707|42017130	NA	6.89	7.72	NA	NA	8.78	NA	NA	6.91	NA
D03:42148116|42167162	D03|42148116|42167733	27.2	9.84	NA	NA	9.77	NA	5.97	22.72	NA	14.92
D03:42148888|42167733	D03|42148116|42167733	27.2	9.84	NA	NA	9.77	NA	5.97	22.72	NA	14.92
D03:44000050|44017542	D03|44000050|44017542	NA	NA	6.76	NA	NA	NA	NA	NA	NA	4.97
D03:44464933|44478074	D03|44464933|44478074	NA	NA	NA	13.08	4.88	NA	NA	NA	NA	NA
D03:45148052|45562895	D03|45148052|45562895	NA	NA	4.83	NA	NA	NA	NA	NA	4.93	NA
D03:45151414|45200621	D03|45148052|45562895	NA	NA	4.83	NA	NA	NA	NA	NA	4.93	NA
D03:45554819|45656290	D03|45554819|45656290	NA	NA	NA	NA	NA	NA	NA	NA	NA	6.96
D03:45726035|45743725	D03|45726035|45743725	8.06	NA	NA	NA	NA	NA	NA	6.92	NA	8.95
D03:45726285|45726938	D03|45726035|45743725	19.14	NA	NA	NA	NA	NA	NA	6.92	NA	8.95
D03:45726285|45744953	D03|45726285|45755163	14.1	NA	NA	NA	NA	4.88	NA	8.89	NA	NA
D03:45726285|45755163	D03|45726285|45755163	14.1	NA	NA	NA	NA	4.88	NA	10.87	NA	NA
D03:45726763|45735412	D03|45726035|45743725	8.06	NA	NA	NA	NA	NA	NA	6.92	NA	8.95
D03:45734761|45740773	D03|45726035|45743725	8.06	NA	NA	NA	NA	NA	NA	6.92	NA	8.95
D03:45738314|45758007	D03|45726763|45758816	8.06	5.9	NA	NA	NA	NA	NA	5.93	NA	NA
D03:45739224|45758816	D03|45726763|45758816	6.04	5.9	NA	NA	NA	NA	NA	5.93	NA	NA
D03:45971888|45989669	D03|45971888|45989669	NA	NA	NA	NA	NA	9.76	NA	12.84	20.72	NA
D03:465193|465242	D03|465193|465242	NA	7.87	NA	NA	NA	NA	NA	NA	NA	NA
D03:4815412|4821467	D03|4815412|4821467	NA	NA	NA	NA	NA	NA	389.89	NA	NA	246.63
D03:4815774|4815845	D03|4815412|4821467	NA	NA	NA	NA	NA	NA	987.65	NA	NA	246.63
D03:4815774|4821995	D03|4815774|4821997	NA	661.26	NA	NA	3152.1	NA	NA	NA	394.59	NA
D03:4816237|4821997	D03|4815774|4821997	NA	661.26	NA	NA	3152.1	NA	NA	NA	394.59	NA
D03:5540277|5548329	D03|5540277|5548329	NA	NA	NA	NA	9.77	NA	NA	NA	NA	NA
D03:5647762|5676219	D03|5647762|5676219	NA	30.5	NA	NA	NA	NA	NA	7.9	NA	NA
D03:5649374|5674041	D03|5647762|5676219	NA	30.5	NA	NA	NA	NA	NA	7.9	NA	NA
D03:7183622|7191118	D03|7183622|7191118	NA	4.92	NA	NA	NA	NA	NA	NA	NA	NA
D03:880023|880523	D03|880023|880523	NA	6.89	NA	6.04	NA	NA	NA	NA	10.85	NA
D04:10474013|10487966	D04|10474013|10489059	39.28	53.14	NA	NA	NA	NA	45.75	43.47	NA	29.83
D04:10474644|10488845	D04|10474013|10489059	39.28	53.14	NA	NA	NA	NA	45.75	43.47	NA	29.83
D04:10474936|10489059	D04|10474013|10489059	39.28	53.14	NA	NA	NA	NA	45.75	43.47	NA	29.83
D04:1249305|1249363	D04|1249305|1249363	NA	12.79	NA	NA	NA	9.76	NA	7.9	6.91	NA
D04:13732587|13757998	D04|13732587|13757998	NA	NA	NA	NA	NA	NA	NA	33.59	NA	NA
D04:1775642|1793406	D04|1775642|1793406	NA	NA	NA	NA	NA	NA	21.88	NA	NA	NA
D04:1844914|1870866	D04|1844914|1871452	NA	NA	8.69	NA	NA	NA	NA	NA	6.91	4.97
D04:1845385|1871002	D04|1844914|1871452	NA	NA	8.69	NA	NA	NA	NA	NA	6.91	4.97
D04:1861530|1871452	D04|1844914|1871452	NA	NA	8.69	NA	NA	NA	NA	NA	6.91	4.97
D04:23643686|23645963	D04|23643686|23645963	67.49	NA	NA	NA	22.47	52.69	26.85	64.22	NA	61.66
D04:2643213|2672860	D04|2643213|2672860	NA	NA	NA	NA	NA	NA	NA	NA	NA	9.94
D04:2758163|2760499	D04|2758163|2760499	NA	NA	NA	NA	NA	NA	7.96	NA	8.88	NA
D04:30705572|30773412	D04|30705572|30773412	NA	NA	NA	NA	NA	6.83	NA	NA	4.93	NA
D04:31662932|31663701	D04|31662932|31663701	NA	NA	NA	NA	NA	NA	6.96	NA	NA	NA
D04:3175276|3181621	D04|3175276|3181621	NA	4.92	NA	NA	NA	NA	NA	NA	NA	NA
D04:3304569|3346042	D04|3304569|3346042	NA	NA	NA	NA	NA	NA	10.94	7.9	NA	NA
D04:33045821|33046347	D04|33045821|33046347	9.07	NA	NA	NA	NA	NA	11.94	NA	NA	NA
D04:3546625|3679102	D04|3546625|3679102	NA	NA	NA	NA	NA	4.88	NA	NA	NA	NA
D04:36633091|36644776	D04|36633091|36644776	19.14	NA	NA	NA	NA	NA	NA	NA	NA	17.9
D04:37383888|37383964	D04|37383888|37383964	NA	NA	NA	NA	NA	NA	11.94	NA	33.54	NA
D04:3821478|3830740	D04|3821478|3839064	5.04	6.89	NA	NA	NA	NA	6.96	NA	4.93	NA
D04:3824840|3838888	D04|3821478|3839064	5.04	9.84	NA	NA	NA	NA	11.94	NA	4.93	NA
D04:3825369|3839064	D04|3821478|3839064	5.04	6.89	NA	NA	NA	NA	11.94	NA	4.93	NA
D04:3893926|3904017	D04|3893926|3904017	NA	15.74	20.27	NA	4.88	NA	NA	NA	NA	NA
D04:42015466|42017829	D04|42015466|42017829	14.1	9.84	14.48	14.09	14.65	15.61	18.9	4.94	21.7	6.96
D04:42086893|42153085	D04|42086893|42153085	NA	NA	NA	NA	NA	NA	NA	36.56	NA	NA
D04:42612236|42613144	D04|42612236|42613144	17.12	8.86	36.68	NA	NA	26.35	NA	NA	NA	10.94
D04:46435558|46443476	D04|46435558|46443476	NA	NA	NA	NA	NA	NA	69.62	NA	NA	NA
D04:46701860|46701913	D04|46701860|46701913	NA	NA	NA	NA	NA	NA	NA	NA	11.84	NA
D04:46891484|46907924	D04|46891484|46911405	5.04	NA	NA	NA	NA	NA	NA	NA	NA	8.95
D04:46895496|46911405	D04|46891484|46911405	5.04	NA	NA	NA	NA	NA	NA	NA	NA	8.95
D04:48126667|48131588	D04|48126667|48131588	NA	NA	NA	NA	6.84	4.88	NA	NA	9.86	6.96
D04:48381859|48409598	D04|48381859|48409598	NA	27.55	NA	NA	NA	NA	20.89	NA	NA	NA
D04:49040442|49045724	D04|49040442|49047944	8.06	NA	NA	24.15	19.54	NA	11.94	NA	24.66	NA
D04:49041108|49047761	D04|49040442|49047944	8.06	NA	NA	24.15	19.54	NA	11.94	NA	24.66	NA
D04:49041548|49047944	D04|49040442|49047944	8.06	NA	NA	24.15	19.54	NA	11.94	NA	24.66	NA
D04:49041845|49043382	D04|49040442|49047944	8.06	NA	NA	24.15	19.54	NA	11.94	NA	24.66	NA
D04:49198381|49220143	D04|49198381|49220143	NA	NA	NA	NA	NA	NA	4.97	NA	NA	NA
D04:50277903|50280533	D04|50277903|50280533	NA	NA	NA	NA	NA	NA	4.97	NA	NA	NA
D04:5650086|5705082	D04|5650086|5707917	22.16	11.81	NA	NA	NA	5.85	15.91	12.84	NA	21.88
D04:5651682|5705779	D04|5650086|5707917	22.16	11.81	NA	NA	NA	5.85	15.91	24.7	NA	21.88
D04:5653464|5707917	D04|5650086|5707917	22.16	11.81	NA	NA	NA	5.85	15.91	12.84	NA	21.88
D04:5837681|5837744	D04|5837681|5837744	NA	NA	NA	NA	4.88	NA	NA	NA	NA	NA
D04:635565|636176	D04|635565|636344	NA	NA	28	9.06	NA	NA	NA	NA	NA	46.74
D04:635948|636344	D04|635565|636344	NA	NA	28	9.06	NA	NA	NA	NA	NA	46.74
D04:8500182|8517454	D04|8500182|8517454	NA	NA	NA	NA	NA	NA	5.97	NA	NA	NA
D04:909425|914788	D04|909425|914788	NA	NA	NA	NA	NA	NA	6.96	NA	NA	NA
D04:9626726|9642936	D04|9626726|9643521	5.04	NA	NA	NA	NA	NA	NA	NA	4.93	NA
D04:9627369|9643521	D04|9626726|9643521	5.04	NA	NA	NA	NA	NA	NA	NA	4.93	NA
D04:9805475|9810157	D04|9805475|9810157	NA	4.92	4.83	NA	NA	NA	NA	NA	NA	NA
D05:10180579|10224126	D05|10180579|10224126	7.05	NA	NA	NA	NA	NA	8.95	NA	NA	NA
D05:1119915|1120708	D05|1119915|1120708	NA	7.87	NA	NA	NA	NA	NA	NA	NA	NA
D05:11397612|11398219	D05|11397612|11398428	9.07	7.87	6.76	NA	NA	NA	NA	NA	NA	6.96
D05:11397788|11398428	D05|11397612|11398428	9.07	7.87	6.76	NA	NA	NA	NA	NA	NA	10.94
D05:1154360|1162647	D05|1154360|1173327	15.11	NA	16.41	44.28	10.74	113.2	9.95	18.77	NA	10.94
D05:1155038|1163211	D05|1154360|1173327	15.11	NA	16.41	44.28	57.63	9.76	9.95	18.77	NA	70.61
D05:1155216|1163488	D05|1154360|1173327	15.11	NA	16.41	44.28	10.74	9.76	9.95	18.77	NA	10.94
D05:1155879|1164003	D05|1154360|1173327	73.53	NA	16.41	44.28	10.74	34.15	9.95	18.77	NA	10.94
D05:1156520|1164420	D05|1154360|1173327	6.04	NA	16.41	44.28	10.74	9.76	9.95	18.77	NA	10.94
D05:1158442|1169159	D05|1154360|1173327	15.11	NA	16.41	44.28	4.88	9.76	9.95	18.77	NA	10.94
D05:1158731|1170034	D05|1154360|1173327	15.11	NA	16.41	44.28	10.74	5.85	12.93	18.77	NA	10.94
D05:1159972|1171053	D05|1154360|1173327	15.11	NA	16.41	44.28	10.74	9.76	9.95	18.77	NA	10.94
D05:1160233|1171519	D05|1154360|1173327	15.11	NA	16.41	44.28	10.74	6.83	9.95	18.77	NA	10.94
D05:1160552|1171719	D05|1154360|1173327	15.11	NA	16.41	44.28	10.74	9.76	9.95	18.77	NA	10.94
D05:1162016|1173327	D05|1154360|1173327	15.11	NA	16.41	44.28	10.74	9.76	9.95	18.77	NA	10.94
D05:12304496|12309575	D05|12304496|12309575	NA	NA	NA	NA	NA	5.85	NA	NA	NA	NA
D05:12949072|12957984	D05|12949072|12963018	NA	NA	NA	NA	NA	5.85	NA	6.92	NA	5.97
D05:12949965|12958811	D05|12949072|12963018	NA	NA	NA	NA	NA	5.85	NA	6.92	NA	5.97
D05:12953629|12963018	D05|12949072|12963018	NA	NA	NA	NA	NA	5.85	NA	6.92	NA	5.97
D05:13979488|13987916	D05|13979488|13987916	NA	NA	7.72	NA	NA	NA	NA	NA	NA	NA
D05:14728161|14728610	D05|14728161|14728610	NA	NA	NA	NA	NA	NA	4.97	NA	NA	NA
D05:15113432|15115181	D05|15113432|15115181	NA	NA	NA	NA	NA	5.85	NA	NA	NA	NA
D05:15222669|15224920	D05|15222669|15224920	NA	NA	NA	NA	NA	NA	12.93	NA	NA	NA
D05:15382930|15388398	D05|15382930|15397511	NA	NA	NA	5.03	5.86	4.88	7.96	13.83	7.89	7.96
D05:15382930|15397177	D05|15382930|15397511	NA	NA	NA	7.04	5.86	4.88	7.96	13.83	7.89	7.96
D05:15383242|15397511	D05|15382930|15397511	NA	NA	NA	10.06	5.86	4.88	7.96	13.83	7.89	7.96
D05:15383599|15388925	D05|15382930|15397511	NA	NA	NA	6.04	5.86	4.88	13.92	13.83	7.89	7.96
D05:15383752|15389660	D05|15382930|15397511	NA	NA	NA	10.06	5.86	4.88	7.96	13.83	7.89	7.96
D05:15384224|15390096	D05|15382930|15397511	NA	NA	NA	10.06	5.86	4.88	17.9	13.83	7.89	7.96
D05:15388362|15396679	D05|15382930|15397511	NA	NA	NA	10.06	5.86	4.88	7.96	13.83	7.89	7.96
D05:15388513|15397177	D05|15382930|15397511	NA	NA	NA	10.06	5.86	4.88	7.96	13.83	7.89	7.96
D05:16127589|16128159	D05|16127589|16128159	NA	NA	NA	NA	NA	NA	5.97	NA	NA	NA
D05:19810439|19810477	D05|19810439|19810477	NA	12.79	NA	NA	NA	NA	NA	NA	NA	NA
D05:2081036|2085524	D05|2081036|2085564	NA	NA	NA	NA	NA	NA	NA	20.75	NA	24.86
D05:2081036|2085564	D05|2081036|2085564	NA	NA	NA	NA	NA	NA	NA	4.94	NA	24.86
D05:21218828|21224480	D05|21218828|21225377	NA	8.86	29.93	17.11	17.58	9.76	NA	100.77	NA	73.59
D05:21219165|21224868	D05|21218828|21225377	NA	8.86	29.93	17.11	17.58	9.76	NA	100.77	NA	73.59
D05:21219755|21225377	D05|21218828|21225377	NA	8.86	29.93	17.11	17.58	9.76	NA	100.77	NA	73.59
D05:21569956|21573406	D05|21569956|21573406	NA	NA	NA	NA	NA	NA	NA	NA	NA	6.96
D05:21756865|21758783	D05|21756865|21758783	22.16	16.73	NA	NA	NA	NA	NA	NA	NA	NA
D05:21817784|21825358	D05|21817784|21827666	NA	5.9	NA	NA	NA	NA	NA	4.94	4.93	5.97
D05:21820172|21827666	D05|21817784|21827666	NA	5.9	NA	NA	NA	NA	NA	4.94	4.93	5.97
D05:21897358|21907064	D05|21897358|21907064	79.57	92.5	NA	29.18	NA	NA	NA	75.09	NA	NA
D05:22126150|22126608	D05|22126150|22126608	NA	NA	NA	NA	NA	NA	4.97	NA	NA	NA
D05:22132312|22132723	D05|22132312|22132723	12.09	41.33	NA	16.1	15.63	13.66	53.71	14.82	27.62	4.97
D05:2344606|2360054	D05|2344606|2362607	57.41	23.62	17.38	14.09	17.58	33.18	6.96	NA	NA	10.94
D05:2345138|2360615	D05|2344606|2362607	23.17	23.62	17.38	27.17	28.33	35.13	10.94	NA	NA	10.94
D05:2345435|2361053	D05|2344606|2362607	10.07	23.62	17.38	27.17	28.33	7.81	8.95	NA	NA	10.94
D05:2345800|2361449	D05|2344606|2362607	19.14	23.62	17.38	12.08	28.33	7.81	14.92	NA	NA	10.94
D05:2345989|2361700	D05|2344606|2362607	19.14	23.62	9.65	27.17	28.33	7.81	6.96	NA	NA	10.94
D05:2346269|2361889	D05|2344606|2362607	19.14	23.62	17.38	27.17	28.33	7.81	6.96	NA	NA	10.94
D05:2346275|2361893	D05|2344606|2362607	19.14	23.62	17.38	27.17	28.33	7.81	6.96	NA	NA	10.94
D05:2346672|2362417	D05|2344606|2362607	19.14	23.62	17.38	27.17	28.33	7.81	6.96	NA	NA	10.94
D05:2346968|2362607	D05|2344606|2362607	19.14	23.62	17.38	27.17	28.33	7.81	6.96	NA	NA	10.94
D05:26206562|26208729	D05|26206562|26208729	5.04	NA	NA	NA	NA	NA	NA	NA	NA	NA
D05:26401927|26405754	D05|26401927|26405754	NA	NA	NA	NA	NA	5.85	NA	NA	NA	NA
D05:27219638|27252559	D05|27219638|27252559	NA	NA	NA	NA	NA	NA	10.94	NA	NA	NA
D05:29376503|29377136	D05|29376503|29377136	NA	16.73	NA	NA	NA	NA	NA	NA	28.61	NA
D05:3014550|3016042	D05|3014550|3016042	7.05	5.9	8.69	NA	NA	NA	8.95	NA	11.84	4.97
D05:31823221|31825061	D05|31823221|31825061	16.12	NA	22.2	NA	16.61	9.76	NA	NA	NA	16.91
D05:31882248|31882700	D05|31882248|31882700	NA	NA	10.62	NA	NA	NA	23.87	NA	NA	NA
D05:31908237|31908857	D05|31908237|31908857	NA	NA	NA	NA	NA	NA	10.94	NA	NA	NA
D05:3204764|3205322	D05|3204764|3205647	NA	7.87	NA	NA	NA	9.76	NA	5.93	19.73	9.94
D05:3204906|3205485	D05|3204764|3205647	NA	7.87	NA	NA	NA	9.76	NA	5.93	19.73	9.94
D05:3205065|3205647	D05|3204764|3205647	NA	7.87	NA	NA	NA	9.76	NA	5.93	19.73	9.94
D05:32178447|32182106	D05|32178447|32182106	NA	NA	NA	NA	NA	NA	NA	4.94	NA	NA
D05:3416945|3417619	D05|3416945|3417619	NA	NA	NA	NA	NA	NA	4.97	NA	NA	NA
D05:35339086|35347903	D05|35339086|35347903	NA	NA	NA	NA	NA	NA	19.89	NA	NA	NA
D05:36275438|36277945	D05|36275438|36277945	NA	NA	NA	NA	NA	NA	7.96	NA	NA	NA
D05:36432339|36434726	D05|36432339|36434726	NA	NA	NA	NA	NA	NA	NA	NA	4.93	NA
D05:37182500|37185120	D05|37182500|37185120	NA	6.89	NA	7.04	NA	4.88	NA	NA	5.92	NA
D05:3751385|3752024	D05|3751385|3752167	7.05	9.84	NA	NA	NA	NA	NA	NA	NA	7.96
D05:3751539|3752167	D05|3751385|3752167	7.05	9.84	NA	NA	NA	NA	NA	NA	NA	7.96
D05:39207586|39239651	D05|39207586|39239651	17.12	5.9	NA	6.04	NA	5.85	7.96	8.89	15.78	NA
D05:396846|397198	D05|396846|397198	NA	NA	6.76	6.04	NA	5.85	7.96	NA	8.88	4.97
D05:4072413|4091620	D05|4072413|4091620	NA	NA	NA	15.09	NA	NA	NA	NA	NA	NA
D05:4614841|4625208	D05|4614841|4628931	NA	NA	20.27	NA	NA	NA	18.9	15.81	32.55	13.92
D05:4618163|4628615	D05|4614841|4628931	NA	NA	26.06	NA	NA	NA	18.9	15.81	32.55	22.87
D05:4618486|4628931	D05|4614841|4628931	NA	NA	26.06	NA	NA	NA	18.9	15.81	32.55	22.87
D05:47580635|47582829	D05|47580635|47583796	NA	11.81	NA	NA	NA	7.81	7.96	NA	NA	NA
D05:47581663|47583796	D05|47580635|47583796	NA	11.81	NA	NA	NA	7.81	11.94	NA	NA	NA
D05:4799948|4818570	D05|4799948|4823694	5.04	16.73	12.55	25.16	19.54	15.61	23.87	7.9	NA	11.93
D05:4800950|4819574	D05|4799948|4823694	33.24	16.73	12.55	25.16	19.54	15.61	23.87	7.9	NA	9.94
D05:4802690|4821325	D05|4799948|4823694	33.24	19.68	12.55	25.16	19.54	15.61	23.87	12.84	NA	11.93
D05:4804169|4822618	D05|4799948|4823694	14.1	16.73	12.55	25.16	19.54	15.61	23.87	7.9	NA	11.93
D05:4804351|4823015	D05|4799948|4823694	33.24	16.73	12.55	25.16	9.77	15.61	23.87	21.74	NA	11.93
D05:4804823|4823339	D05|4799948|4823694	33.24	32.47	12.55	25.16	19.54	15.61	23.87	22.72	NA	31.82
D05:4804978|4823694	D05|4799948|4823694	33.24	16.73	12.55	25.16	19.54	15.61	23.87	7.9	NA	11.93
D05:51028099|51034823	D05|51028099|51034823	NA	5.9	NA	NA	NA	NA	NA	NA	5.92	9.94
D05:5120735|5137028	D05|5120735|5144184	NA	NA	10.62	10.06	NA	NA	4.97	NA	4.93	7.96
D05:5122789|5141884	D05|5120735|5144184	NA	NA	4.83	10.06	NA	NA	4.97	NA	4.93	7.96
D05:5124187|5143418	D05|5120735|5144184	NA	NA	4.83	10.06	NA	NA	4.97	NA	4.93	7.96
D05:5124485|5143985	D05|5120735|5144184	NA	NA	4.83	10.06	NA	NA	4.97	NA	4.93	7.96
D05:5124662|5144184	D05|5120735|5144184	NA	NA	4.83	10.06	NA	NA	4.97	NA	4.93	7.96
D05:5281586|5283718	D05|5281586|5283718	NA	5.9	NA	NA	NA	NA	10.94	NA	4.93	NA
D05:53144799|53159894	D05|53144799|53159894	5.04	NA	NA	NA	NA	NA	NA	6.92	NA	4.97
D05:53663779|53886108	D05|53663779|54006201	17.12	26.57	25.1	9.06	4.88	NA	NA	NA	15.78	11.93
D05:53829468|54006201	D05|53663779|54006201	17.12	26.57	8.69	6.04	4.88	NA	NA	NA	15.78	11.93
D05:53871846|53964745	D05|53663779|54006201	17.12	26.57	8.69	8.05	4.88	NA	NA	NA	15.78	11.93
D05:53963806|54006201	D05|53663779|54006201	17.12	26.57	8.69	8.05	4.88	NA	NA	NA	15.78	11.93
D05:54528953|54779229	D05|54528953|54779229	NA	NA	NA	8.05	NA	NA	NA	NA	4.93	NA
D05:54735566|54742974	D05|54528953|54779229	NA	NA	NA	8.05	NA	NA	NA	NA	4.93	NA
D05:54916947|54952735	D05|54916947|54983064	6.04	NA	NA	NA	NA	4.88	4.97	NA	6.91	NA
D05:54924253|54983064	D05|54916947|54983064	6.04	NA	NA	NA	NA	4.88	4.97	NA	6.91	NA
D05:55484689|55582947	D05|55484689|55582947	8.06	NA	NA	NA	NA	NA	NA	NA	NA	NA
D05:55618389|55774568	D05|55618389|55774568	NA	NA	NA	NA	NA	6.83	NA	NA	NA	NA
D05:55830203|55849115	D05|55830203|55849115	NA	NA	NA	NA	NA	NA	8.95	NA	NA	NA
D05:55969959|55977304	D05|55969959|55977304	NA	NA	6.76	NA	NA	NA	NA	NA	NA	NA
D05:56054109|56313529	D05|56054109|56314325	NA	7.87	NA	NA	NA	6.83	5.97	NA	NA	11.93
D05:56054377|56313911	D05|56054109|56314325	NA	7.87	NA	NA	NA	6.83	5.97	NA	NA	5.97
D05:56054689|56314325	D05|56054109|56314325	NA	7.87	NA	NA	NA	6.83	5.97	NA	NA	5.97
D05:56054691|56314299	D05|56054109|56314325	NA	7.87	NA	NA	NA	6.83	5.97	NA	NA	5.97
D05:57805380|57834497	D05|57805380|57834497	NA	NA	NA	NA	NA	NA	NA	NA	NA	23.87
D05:58879987|58890132	D05|58879987|58932187	6.04	NA	19.31	NA	NA	22.44	NA	9.88	20.72	NA
D05:58889984|58932187	D05|58879987|58932187	6.04	NA	19.31	NA	NA	22.44	NA	9.88	20.72	NA
D05:59030770|59069851	D05|59030770|59141595	NA	17.71	NA	5.03	NA	7.81	4.97	14.82	16.77	5.97
D05:59030770|59141192	D05|59030770|59141595	NA	7.87	NA	5.03	NA	7.81	7.96	14.82	16.77	21.88
D05:59031282|59141595	D05|59030770|59141595	NA	7.87	NA	5.03	NA	18.54	7.96	14.82	16.77	4.97
D05:59031485|59070133	D05|59030770|59141595	NA	7.87	NA	5.03	NA	6.83	7.96	14.82	16.77	4.97
D05:59031664|59141990	D05|59031485|59142976	NA	4.92	NA	NA	10.74	17.56	NA	NA	NA	8.95
D05:59031989|59142121	D05|59031485|59142976	NA	4.92	NA	NA	11.72	17.56	NA	NA	NA	8.95
D05:59031989|59142255	D05|59031485|59142976	NA	4.92	NA	NA	11.72	17.56	NA	NA	NA	8.95
D05:59032967|59142976	D05|59031485|59142976	NA	4.92	NA	NA	11.72	17.56	NA	NA	NA	8.95
D05:59033185|59106926	D05|59030770|59141595	NA	7.87	NA	5.03	NA	7.81	7.96	14.82	16.77	4.97
D05:59033319|59107423	D05|59030770|59141595	NA	7.87	NA	5.03	NA	7.81	7.96	14.82	16.77	4.97
D05:59070773|59142121	D05|59031485|59142976	NA	4.92	NA	NA	11.72	17.56	NA	NA	NA	8.95
D05:59107016|59143464	D05|59033185|59143464	NA	NA	NA	NA	4.88	NA	NA	NA	NA	NA
D05:59775896|59780184	D05|59775896|59780184	NA	NA	NA	50.31	NA	NA	NA	NA	NA	NA
D05:59993059|59994014	D05|59993059|59994014	26.19	NA	NA	NA	NA	NA	7.96	NA	NA	NA
D05:60042647|60055377	D05|60042647|60058206	NA	19.68	NA	NA	NA	12.69	17.9	NA	NA	NA
D05:60042841|60055571	D05|60042647|60058206	NA	12.79	NA	NA	NA	12.69	5.97	NA	NA	NA
D05:60043946|60058206	D05|60042647|60058206	NA	12.79	NA	NA	NA	12.69	5.97	NA	NA	NA
D05:61114868|61254705	D05|61114868|61273494	NA	9.84	5.79	NA	4.88	NA	NA	16.8	9.86	NA
D05:61115561|61254860	D05|61114868|61273494	NA	4.92	5.79	NA	4.88	NA	NA	16.8	9.86	NA
D05:61115561|61272816	D05|61114868|61273494	NA	5.9	5.79	NA	4.88	NA	NA	16.8	9.86	NA
D05:61160421|61273494	D05|61114868|61273494	NA	5.9	5.79	NA	4.88	NA	NA	16.8	9.86	NA
D05:61254412|61272265	D05|61114868|61273494	NA	5.9	5.79	NA	4.88	NA	NA	16.8	9.86	NA
D05:61255998|61273831	D05|61254412|61273831	NA	NA	24.13	NA	NA	15.61	NA	NA	NA	NA
D05:61735384|61736461	D05|61735384|61736461	6.04	9.84	NA	NA	NA	12.69	13.92	8.89	7.89	6.96
D05:61736001|61736461	D05|61735384|61736461	6.04	12.79	NA	NA	NA	12.69	23.87	11.86	20.72	12.93
D05:61812115|61823877	D05|61812115|61826246	28.2	34.44	NA	NA	7.81	37.08	16.91	7.9	40.45	NA
D05:61812619|61824745	D05|61812115|61826246	28.2	15.74	NA	NA	7.81	4.88	7.96	7.9	12.82	NA
D05:61814022|61826246	D05|61812115|61826246	28.2	15.74	NA	NA	7.81	4.88	7.96	7.9	12.82	NA
D05:6869351|6883177	D05|6869351|6883177	NA	87.58	NA	NA	NA	NA	NA	NA	119.36	NA
D05:749077|749660	D05|749077|749660	NA	4.92	NA	NA	NA	NA	NA	NA	NA	NA
D05:7943647|7946419	D05|7943647|7947064	69.5	NA	NA	NA	NA	33.18	NA	NA	NA	NA
D05:7943806|7947064	D05|7943647|7947064	69.5	NA	NA	NA	NA	33.18	NA	NA	NA	NA
D05:828257|879552	D05|828257|882864	NA	33.46	NA	NA	29.3	18.54	147.2	NA	196.31	NA
D05:829144|880280	D05|828257|882864	NA	76.75	NA	NA	29.3	18.54	71.61	NA	196.31	NA
D05:829501|880786	D05|828257|882864	NA	33.46	NA	NA	29.3	18.54	28.84	NA	52.28	NA
D05:830021|881091	D05|828257|882864	NA	33.46	NA	NA	29.3	18.54	147.2	NA	122.32	NA
D05:831252|882461	D05|828257|882864	NA	33.46	NA	NA	29.3	18.54	63.65	NA	196.31	NA
D05:831825|882864	D05|828257|882864	NA	33.46	NA	NA	29.3	18.54	147.2	NA	196.31	NA
D05:9039797|9055857	D05|9039797|9062922	NA	5.9	5.79	8.05	8.79	NA	4.97	5.93	5.92	8.95
D05:9039943|9056970	D05|9039797|9062922	NA	8.86	9.65	8.05	8.79	NA	4.97	5.93	5.92	8.95
D05:9043215|9058318	D05|9039797|9062922	NA	8.86	10.62	8.05	8.79	NA	4.97	5.93	5.92	8.95
D05:9049600|9062754	D05|9039797|9062922	NA	22.63	10.62	8.05	8.79	NA	4.97	5.93	5.92	8.95
D05:9049838|9062922	D05|9039797|9062922	NA	8.86	10.62	8.05	8.79	NA	4.97	5.93	5.92	8.95
D05:9628258|9644565	D05|9628258|9645571	8.06	NA	NA	NA	NA	4.88	NA	NA	NA	NA
D05:9629422|9645571	D05|9628258|9645571	8.06	NA	NA	NA	NA	4.88	NA	NA	NA	NA
D05:9963687|9982698	D05|9963687|9982915	39.28	11.81	14.48	10.06	NA	NA	NA	11.86	15.78	20.88
D05:9969934|9982915	D05|9963687|9982915	29.21	12.79	14.48	10.06	NA	NA	NA	11.86	15.78	6.96
D05:9974076|9982915	D05|9963687|9982915	29.21	12.79	14.48	10.06	NA	NA	NA	11.86	15.78	6.96
D06:10794456|10795416	D06|10794456|10795416	6.04	NA	NA	NA	NA	NA	NA	NA	NA	NA
D06:11307588|11308085	D06|11307588|11308085	NA	8.86	NA	NA	NA	6.83	9.95	NA	NA	NA
D06:11778857|11779105	D06|11778857|11779105	NA	NA	NA	NA	NA	NA	NA	NA	4.93	NA
D06:122537|123498	D06|122537|123675	NA	NA	10.62	NA	4.88	NA	13.92	6.92	24.66	21.88
D06:122708|123675	D06|122537|123675	NA	NA	10.62	NA	4.88	NA	13.92	6.92	24.66	21.88
D06:12520917|12521263	D06|12520917|12521263	NA	NA	NA	NA	NA	9.76	NA	NA	NA	NA
D06:125441|144569	D06|125441|145670	24.17	8.86	NA	24.15	14.65	9.76	NA	12.84	23.68	21.88
D06:125710|144851	D06|125441|145670	24.17	8.86	NA	24.15	7.81	9.76	NA	12.84	8.88	8.95
D06:126229|145166	D06|125441|145670	24.17	8.86	NA	24.15	5.86	9.76	NA	12.84	8.88	8.95
D06:12642883|12648906	D06|12642883|12650324	5.04	NA	NA	NA	NA	NA	18.9	4.94	10.85	17.9
D06:12643047|12649092	D06|12642883|12650324	5.04	NA	NA	NA	NA	NA	18.9	5.93	10.85	17.9
D06:126432|145670	D06|125441|145670	24.17	8.86	NA	24.15	5.86	9.76	NA	12.84	8.88	8.95
D06:12643407|12649417	D06|12642883|12650324	5.04	NA	NA	NA	NA	NA	18.9	9.88	10.85	17.9
D06:12644122|12649842	D06|12642883|12650324	5.04	NA	NA	NA	NA	NA	18.9	5.93	10.85	17.9
D06:12644286|12650324	D06|12642883|12650324	5.04	NA	NA	NA	NA	NA	18.9	5.93	10.85	17.9
D06:12753349|12768357	D06|12753349|12785449	18.13	15.74	13.52	NA	5.86	11.71	31.83	4.94	NA	7.96
D06:12755684|12783407	D06|12753349|12785449	18.13	9.84	13.52	NA	5.86	11.71	31.83	15.81	NA	7.96
D06:12756185|12783656	D06|12753349|12785449	18.13	15.74	13.52	NA	5.86	11.71	31.83	15.81	NA	7.96
D06:12757240|12784772	D06|12753349|12785449	18.13	15.74	13.52	NA	5.86	11.71	31.83	15.81	NA	7.96
D06:12757686|12785449	D06|12753349|12785449	18.13	15.74	13.52	NA	5.86	11.71	31.83	15.81	NA	7.96
D06:14879565|14881265	D06|14879565|14881265	NA	4.92	NA	NA	6.84	NA	7.96	NA	NA	NA
D06:16169743|16172658	D06|16169743|16172658	NA	NA	NA	NA	NA	NA	5.97	NA	NA	NA
D06:16210691|16211103	D06|16210691|16211103	NA	NA	NA	NA	NA	NA	6.96	NA	NA	NA
D06:1746108|1746811	D06|1746108|1747462	5.04	NA	NA	NA	NA	NA	9.95	NA	NA	NA
D06:1746320|1747462	D06|1746108|1747462	5.04	NA	NA	NA	NA	NA	9.95	NA	NA	NA
D06:2029118|2038279	D06|2029118|2038279	7.05	NA	24.13	NA	NA	NA	NA	NA	NA	4.97
D06:20516885|20517673	D06|20516885|20517915	NA	6.89	28.96	NA	12.7	7.81	NA	NA	NA	NA
D06:20517170|20517915	D06|20516885|20517915	NA	6.89	28.96	NA	12.7	7.81	NA	NA	NA	NA
D06:21001172|21004750	D06|21001172|21004750	6.04	NA	NA	NA	NA	NA	NA	NA	NA	NA
D06:23061801|23061863	D06|23061801|23061863	NA	NA	NA	NA	NA	NA	NA	NA	NA	8.95
D06:2443522|2453922	D06|2443522|2453922	NA	NA	4.83	NA	NA	NA	NA	NA	NA	NA
D06:29208330|29209840	D06|29208330|29209840	NA	NA	NA	NA	NA	4.88	NA	NA	NA	NA
D06:29882279|29889736	D06|29882279|29889736	6.04	NA	NA	NA	NA	NA	6.96	NA	NA	NA
D06:30256915|30257738	D06|30256915|30257738	NA	NA	NA	NA	NA	7.81	NA	NA	NA	NA
D06:31192466|31194419	D06|31192466|31194419	NA	4.92	NA	NA	NA	NA	NA	NA	4.93	NA
D06:31341193|31341946	D06|31341193|31341946	23.17	9.84	NA	NA	NA	18.54	15.91	NA	NA	NA
D06:3374548|3381318	D06|3374548|3381318	NA	NA	NA	NA	NA	NA	NA	NA	12.82	NA
D06:35603403|35604369	D06|35603403|35604369	NA	NA	NA	NA	6.84	NA	NA	NA	7.89	NA
D06:3919212|4060821	D06|3919212|4095560	10.07	NA	80.13	NA	NA	NA	NA	NA	NA	NA
D06:4031077|4095560	D06|3919212|4095560	10.07	NA	80.13	NA	NA	NA	NA	NA	NA	NA
D06:43501183|43501729	D06|43501183|43501729	NA	NA	NA	NA	4.88	NA	NA	NA	NA	NA
D06:46589452|46593967	D06|46589452|46593967	NA	NA	NA	96.6	NA	NA	NA	NA	NA	NA
D06:5054328|5055620	D06|5054328|5055620	6.04	NA	NA	NA	NA	4.88	NA	NA	4.93	NA
D06:52468827|52526277	D06|52468827|52527773	NA	NA	28	17.11	6.84	38.06	NA	6.92	NA	NA
D06:52468950|52526406	D06|52468827|52527773	NA	NA	28	8.05	6.84	5.85	NA	31.62	NA	NA
D06:52475318|52527773	D06|52468827|52527773	NA	NA	28	17.11	6.84	38.06	NA	31.62	NA	NA
D06:53447563|53641074	D06|53447563|53641074	NA	NA	6.76	NA	NA	NA	NA	5.93	NA	NA
D06:5459167|5469935	D06|5459167|5469935	NA	NA	37.65	NA	NA	NA	NA	NA	NA	NA
D06:56929263|56942483	D06|56929263|56943042	NA	NA	NA	NA	NA	NA	NA	12.84	NA	15.91
D06:56929798|56943042	D06|56929263|56943042	NA	NA	NA	NA	NA	NA	NA	12.84	NA	24.86
D06:57891381|57917830	D06|57891381|57923173	6.04	17.71	8.69	NA	NA	10.73	7.96	11.86	7.89	5.97
D06:57891932|57918100	D06|57891381|57923173	6.04	17.71	8.69	NA	NA	5.85	7.96	11.86	6.91	8.95
D06:57893825|57920271	D06|57891381|57923173	6.04	17.71	15.45	NA	NA	5.85	7.96	11.86	7.89	30.83
D06:57894943|57922175	D06|57891381|57923173	6.04	17.71	8.69	NA	NA	5.85	7.96	11.86	7.89	4.97
D06:57895477|57922466	D06|57891381|57923173	6.04	17.71	8.69	NA	NA	5.85	7.96	11.86	7.89	4.97
D06:57895630|57922952	D06|57891381|57923173	6.04	17.71	13.52	NA	NA	5.85	7.96	11.86	7.89	4.97
D06:57895839|57923173	D06|57891381|57923173	6.04	17.71	8.69	NA	NA	5.85	7.96	11.86	7.89	4.97
D06:58505850|58530302	D06|58505850|58531522	NA	5.9	NA	5.03	5.86	NA	NA	NA	NA	7.96
D06:58506015|58531293	D06|58505850|58531522	NA	5.9	NA	5.03	5.86	NA	NA	NA	NA	5.97
D06:58524234|58531522	D06|58505850|58531522	NA	5.9	NA	5.03	5.86	NA	NA	NA	NA	7.96
D06:59343924|59364593	D06|59343924|59364593	NA	NA	NA	NA	NA	NA	NA	NA	23.68	NA
D06:60603036|60603957	D06|60603036|60603957	NA	NA	NA	NA	NA	NA	NA	5.93	NA	NA
D06:60674252|60679424	D06|60674252|60679424	NA	NA	NA	NA	NA	NA	NA	NA	4.93	NA
D06:61242641|61269496	D06|61242641|61269496	NA	NA	NA	NA	NA	4.88	NA	NA	NA	NA
D06:61307326|61338744	D06|61307326|61338744	NA	NA	NA	NA	NA	NA	NA	NA	NA	19.89
D06:61339899|61342062	D06|61339899|61342356	NA	NA	NA	NA	NA	NA	NA	60.27	NA	NA
D06:61340241|61342356	D06|61339899|61342356	NA	NA	NA	NA	NA	NA	NA	63.23	NA	NA
D06:61859347|61975679	D06|61859347|61982175	NA	12.79	9.65	5.03	NA	NA	NA	NA	8.88	8.95
D06:61860097|61982175	D06|61859347|61982175	NA	10.82	9.65	5.03	NA	NA	NA	NA	8.88	8.95
D06:62784070|62785933	D06|62784070|62785933	67.49	37.39	28	27.17	13.68	20.49	74.6	11.86	36.5	11.93
D06:63112672|63112903	D06|63112672|63112903	NA	NA	NA	NA	7.81	NA	NA	NA	NA	NA
D06:8424772|8432076	D06|8424772|8432924	NA	NA	110.05	92.58	121.12	333.73	283.46	NA	NA	NA
D06:8425797|8432924	D06|8424772|8432924	NA	NA	110.05	92.58	121.12	333.73	283.46	NA	NA	NA
D06:8477295|8488056	D06|8477295|8488056	6.04	NA	NA	NA	NA	NA	NA	NA	NA	4.97
D07:11604766|11621033	D07|11604766|11621033	76.55	NA	NA	NA	37.12	NA	NA	NA	NA	125.3
D07:14088278|14089510	D07|14088278|14089510	NA	NA	NA	NA	NA	NA	NA	5.93	NA	NA
D07:1425395|1426356	D07|1425395|1426356	NA	NA	NA	9.06	NA	NA	NA	NA	NA	NA
D07:14844953|14851864	D07|14844953|14856465	14.1	9.84	9.65	NA	NA	13.66	NA	12.84	8.88	7.96
D07:14845805|14852903	D07|14844953|14856465	14.1	9.84	5.79	NA	NA	13.66	NA	12.84	5.92	7.96
D07:14847138|14854487	D07|14844953|14856465	14.1	9.84	19.31	NA	NA	13.66	NA	12.84	5.92	7.96
D07:14847978|14855153	D07|14844953|14856465	14.1	14.76	9.65	NA	NA	13.66	NA	12.84	5.92	7.96
D07:14848913|14855792	D07|14844953|14856465	14.1	4.92	9.65	NA	NA	13.66	NA	12.84	5.92	7.96
D07:14849317|14856465	D07|14844953|14856465	14.1	9.84	9.65	NA	NA	13.66	NA	12.84	5.92	7.96
D07:16590236|16592920	D07|16590236|16592920	NA	4.92	NA	NA	NA	NA	NA	NA	NA	NA
D07:19553365|19554628	D07|19553365|19554628	NA	6.89	NA	NA	NA	10.73	NA	NA	NA	NA
D07:21551389|21553037	D07|21551389|21553037	NA	11.81	30.89	NA	NA	6.83	6.96	7.9	5.92	11.93
D07:21551446|21553037	D07|21551389|21553037	NA	11.81	7.72	NA	NA	6.83	6.96	7.9	4.93	11.93
D07:2180351|2195941	D07|2180351|2204016	31.22	30.5	22.2	5.03	NA	7.81	10.94	15.81	6.91	6.96
D07:2180632|2195941	D07|2180351|2204016	10.07	8.86	22.2	5.03	NA	7.81	12.93	15.81	6.91	10.94
D07:2184369|2201145	D07|2180351|2204016	28.2	25.58	22.2	5.03	NA	7.81	10.94	15.81	6.91	29.83
D07:2186318|2203338	D07|2180351|2204016	31.22	30.5	22.2	5.03	NA	7.81	13.92	15.81	6.91	29.83
D07:2187011|2204016	D07|2180351|2204016	31.22	30.5	22.2	5.03	NA	7.81	10.94	15.81	6.91	29.83
D07:24293194|24294055	D07|24293194|24294055	NA	NA	NA	NA	NA	6.83	NA	NA	NA	NA
D07:24723579|24732197	D07|24723579|24732197	54.39	NA	77.23	NA	19.54	NA	52.71	NA	69.05	71.6
D07:2532|6162	D07|2532|6162	NA	NA	NA	NA	NA	NA	NA	NA	4.93	NA
D07:27283017|27311307	D07|27283017|27313904	84.61	50.18	32.82	12.08	15.63	45.86	21.88	58.29	54.26	NA
D07:27283882|27311890	D07|27283017|27313904	84.61	50.18	32.82	12.08	15.63	45.86	21.88	58.29	52.28	NA
D07:27284185|27312383	D07|27283017|27313904	84.61	50.18	32.82	18.11	15.63	45.86	21.88	58.29	52.28	NA
D07:27284456|27312665	D07|27283017|27313904	84.61	34.44	32.82	13.08	13.68	45.86	50.72	58.29	64.12	NA
D07:27284722|27312954	D07|27283017|27313904	84.61	50.18	32.82	12.08	10.74	45.86	21.88	58.29	52.28	NA
D07:27284939|27313142	D07|27283017|27313904	84.61	50.18	32.82	23.14	26.37	45.86	21.88	58.29	52.28	NA
D07:27285129|27313362	D07|27283017|27313904	84.61	50.18	32.82	12.08	10.74	45.86	21.88	58.29	52.28	NA
D07:27285754|27313904	D07|27283017|27313904	84.61	50.18	32.82	12.08	15.63	45.86	21.88	58.29	52.28	NA
D07:29752679|29804196	D07|29752679|29804196	6.04	NA	NA	NA	NA	NA	NA	NA	NA	NA
D07:34382910|34383247	D07|34382910|34383247	5.04	NA	NA	NA	NA	NA	NA	NA	NA	NA
D07:4168680|4178977	D07|4168680|4184589	10.07	10.82	15.45	24.15	8.79	NA	NA	16.8	16.77	4.97
D07:4168849|4179162	D07|4168680|4184589	10.07	73.8	107.16	24.15	16.61	NA	NA	54.34	45.38	77.57
D07:4173583|4183390	D07|4168680|4184589	10.07	73.8	15.45	24.15	16.61	NA	NA	7.9	45.38	4.97
D07:4173886|4183575	D07|4168680|4184589	10.07	73.8	15.45	24.15	16.61	NA	NA	7.9	45.38	4.97
D07:4174540|4183944	D07|4168680|4184589	10.07	73.8	15.45	24.15	16.61	NA	NA	7.9	45.38	4.97
D07:4174746|4184589	D07|4168680|4184589	10.07	73.8	15.45	24.15	16.61	NA	NA	7.9	45.38	4.97
D07:42545060|42546167	D07|42545060|42546886	5.04	5.9	11.58	NA	NA	NA	9.95	NA	8.88	NA
D07:42545624|42546372	D07|42545060|42546886	5.04	5.9	9.65	NA	NA	NA	9.95	NA	8.88	NA
D07:42545857|42546886	D07|42545060|42546886	5.04	5.9	9.65	NA	NA	NA	9.95	NA	8.88	NA
D07:4341771|4371621	D07|4341771|4371621	NA	NA	NA	NA	NA	NA	NA	NA	8.88	NA
D07:45039825|45041538	D07|45039825|45042479	NA	13.78	19.31	6.04	10.74	29.27	NA	NA	18.74	NA
D07:45040131|45041676	D07|45039825|45042479	NA	13.78	19.31	10.06	9.77	29.27	NA	NA	18.74	NA
D07:45040304|45042034	D07|45039825|45042479	NA	13.78	19.31	7.04	6.84	29.27	NA	NA	18.74	NA
D07:45040744|45042479	D07|45039825|45042479	NA	13.78	19.31	7.04	6.84	29.27	NA	NA	18.74	NA
D07:4513368|4513438	D07|4513368|4513438	NA	NA	NA	NA	NA	NA	4.97	NA	NA	NA
D07:4515996|4518365	D07|4515996|4518648	8.06	7.87	NA	NA	NA	NA	15.91	8.89	NA	NA
D07:4516290|4518648	D07|4515996|4518648	8.06	4.92	NA	NA	NA	NA	15.91	8.89	NA	NA
D07:45307491|45308317	D07|45307491|45308770	NA	NA	NA	15.09	NA	NA	NA	NA	NA	5.97
D07:45307886|45308770	D07|45307491|45308770	NA	NA	NA	15.09	NA	NA	NA	NA	NA	5.97
D07:4654001|4664349	D07|4654001|4664349	NA	NA	14.48	NA	NA	NA	NA	NA	NA	NA
D07:47809829|47810141	D07|47809829|47810141	6.04	NA	NA	NA	NA	NA	NA	NA	NA	NA
D07:49416035|49442306	D07|49416035|49442490	NA	5.9	8.69	NA	NA	NA	4.97	NA	NA	NA
D07:49416279|49442490	D07|49416035|49442490	NA	5.9	4.83	NA	NA	NA	4.97	NA	NA	NA
D07:49417612|49442490	D07|49416035|49442490	NA	5.9	4.83	NA	NA	NA	4.97	NA	NA	NA
D07:49753463|49784234	D07|49753463|49784234	NA	NA	NA	NA	NA	23.42	NA	NA	NA	NA
D07:500570|509910	D07|500570|509910	7.05	NA	NA	NA	NA	NA	NA	NA	NA	NA
D07:50114038|50130885	D07|50114038|50130885	NA	9.84	16.41	NA	NA	17.56	NA	NA	20.72	NA
D07:5041543|5042624	D07|5041543|5042624	7.05	9.84	NA	NA	4.88	NA	NA	NA	NA	NA
D07:50825733|50845850	D07|50825733|50846442	122.88	NA	NA	NA	NA	NA	8.95	NA	29.59	NA
D07:50826031|50846442	D07|50825733|50846442	122.88	NA	NA	NA	NA	NA	8.95	NA	29.59	NA
D07:51528876|51558122	D07|51528876|51559404	5.04	4.92	NA	NA	NA	NA	NA	NA	NA	11.93
D07:51529778|51559192	D07|51528876|51559404	9.07	4.92	NA	NA	NA	NA	NA	NA	NA	11.93
D07:51529985|51559404	D07|51528876|51559404	5.04	4.92	NA	NA	NA	NA	NA	NA	NA	11.93
D07:52222544|52357375	D07|52222544|52411963	5.04	5.9	NA	NA	4.88	NA	NA	5.93	10.85	NA
D07:52222932|52411764	D07|52222544|52411963	5.04	5.9	NA	NA	4.88	NA	NA	5.93	10.85	NA
D07:52222932|52411963	D07|52222544|52411963	5.04	5.9	NA	NA	4.88	NA	NA	5.93	10.85	NA
D07:52223100|52358023	D07|52222544|52411963	5.04	5.9	NA	NA	4.88	NA	NA	5.93	10.85	NA
D07:52223494|52356668	D07|52222544|52411963	5.04	5.9	NA	NA	4.88	NA	NA	5.93	10.85	NA
D07:52713768|52715787	D07|52713768|52715787	NA	NA	4.83	NA	NA	NA	NA	NA	NA	NA
D07:53773665|53786143	D07|53773665|53786143	NA	NA	NA	NA	NA	NA	4.97	NA	NA	NA
D07:53788262|53788357	D07|53788262|53788357	NA	NA	6.76	NA	NA	NA	NA	NA	NA	NA
D07:54016043|54047417	D07|54016043|54047555	NA	7.87	8.69	NA	NA	NA	NA	NA	5.92	NA
D07:54016159|54047555	D07|54016043|54047555	NA	7.87	4.83	NA	NA	NA	NA	NA	5.92	NA
D07:5949012|5949470	D07|5949012|5949470	NA	NA	NA	NA	NA	NA	6.96	NA	NA	NA
D07:6255606|6268509	D07|6255606|6268509	15.11	7.87	NA	NA	NA	6.83	NA	NA	NA	NA
D07:7083616|7086672	D07|7083616|7086672	NA	6.89	NA	NA	NA	NA	NA	NA	NA	NA
D07:7201575|7215270	D07|7201575|7215874	NA	7.87	NA	NA	NA	5.85	NA	7.9	4.93	NA
D07:7207227|7215874	D07|7201575|7215874	NA	5.9	NA	NA	NA	5.85	NA	7.9	4.93	NA
D07:7252694|7253985	D07|7252694|7253985	NA	NA	NA	NA	NA	NA	7.96	NA	NA	NA
D07:785424|788888	D07|785424|788888	18.13	11.81	9.65	NA	4.88	NA	11.94	4.94	9.86	5.97
D07:786959|787715	D07|785424|788888	8.06	9.84	9.65	NA	4.88	NA	6.96	4.94	9.86	5.97
D07:7927518|7928296	D07|7927518|7928296	NA	11.81	NA	NA	NA	NA	12.93	NA	NA	NA
D07:8556604|8557844	D07|8556604|8557844	6.04	4.92	NA	NA	NA	NA	13.92	4.94	5.92	NA
D07:8692368|8709028	D07|8692368|8709028	NA	NA	NA	NA	NA	NA	NA	NA	8.88	NA
D07:9004370|9004748	D07|9004370|9004748	5.04	23.62	12.55	9.06	NA	14.64	26.85	8.89	12.82	9.94
D08:13351800|13398034	D08|13351800|13426332	17.12	14.76	44.41	10.06	8.79	12.69	12.93	36.56	52.28	25.86
D08:13353630|13400581	D08|13351800|13426332	17.12	14.76	27.03	12.08	8.79	12.69	12.93	26.68	29.59	25.86
D08:13353853|13400774	D08|13351800|13426332	17.12	14.76	27.03	35.22	37.12	12.69	12.93	26.68	29.59	25.86
D08:13355203|13405862	D08|13351800|13426332	107.78	132.84	118.74	42.26	8.79	12.69	12.93	26.68	66.09	110.38
D08:13357672|13409637	D08|13351800|13426332	17.12	29.52	48.27	10.06	8.79	15.61	12.93	19.76	15.78	34.81
D08:13357827|13409850	D08|13351800|13426332	17.12	14.76	27.03	59.37	32.23	12.69	12.93	26.68	137.12	130.27
D08:13358692|13410693	D08|13351800|13426332	17.12	14.76	27.03	10.06	8.79	12.69	12.93	16.8	29.59	25.86
D08:13359616|13410898	D08|13351800|13426332	17.12	14.76	11.58	10.06	8.79	12.69	12.93	26.68	29.59	25.86
D08:13360036|13412028	D08|13351800|13426332	17.12	14.76	27.03	10.06	8.79	12.69	12.93	26.68	15.78	21.88
D08:13360178|13412166	D08|13351800|13426332	14.1	14.76	28	10.06	8.79	12.69	12.93	26.68	29.59	25.86
D08:13360526|13412316	D08|13351800|13426332	17.12	14.76	27.03	10.06	15.63	18.54	22.88	26.68	29.59	25.86
D08:13360694|13412685	D08|13351800|13426332	23.17	14.76	27.03	10.06	8.79	13.66	12.93	26.68	29.59	25.86
D08:13360841|13412821	D08|13351800|13426332	17.12	14.76	27.03	10.06	8.79	12.69	12.93	26.68	7.89	25.86
D08:13361312|13413005	D08|13351800|13426332	17.12	14.76	17.38	10.06	8.79	12.69	12.93	26.68	29.59	25.86
D08:13361552|13413524	D08|13351800|13426332	17.12	14.76	27.03	10.06	18.56	12.69	12.93	26.68	29.59	25.86
D08:13361729|13413724	D08|13351800|13426332	17.12	14.76	27.03	10.06	8.79	12.69	4.97	26.68	29.59	25.86
D08:13361889|13413891	D08|13351800|13426332	17.12	40.34	27.03	10.06	17.58	12.69	13.92	26.68	29.59	25.86
D08:13363110|13414821	D08|13351800|13426332	17.12	14.76	27.03	10.06	8.79	28.3	12.93	26.68	29.59	25.86
D08:13365179|13415339	D08|13351800|13426332	17.12	14.76	6.76	10.06	8.79	12.69	12.93	26.68	29.59	25.86
D08:13365614|13421494	D08|13351800|13426332	17.12	14.76	26.06	10.06	8.79	12.69	12.93	26.68	15.78	25.86
D08:13365843|13421681	D08|13351800|13426332	17.12	14.76	27.03	10.06	8.79	17.56	12.93	25.69	26.63	25.86
D08:13366120|13422028	D08|13351800|13426332	17.12	14.76	27.03	10.06	8.79	12.69	9.95	17.78	29.59	25.86
D08:13367311|13423225	D08|13351800|13426332	17.12	14.76	27.03	10.06	8.79	12.69	12.93	26.68	29.59	25.86
D08:13368730|13423388	D08|13351800|13426332	17.12	14.76	27.03	10.06	8.79	12.69	8.95	26.68	29.59	25.86
D08:13370128|13426193	D08|13351800|13426332	17.12	14.76	27.03	10.06	15.63	12.69	12.93	26.68	29.59	25.86
D08:13370295|13426332	D08|13351800|13426332	17.12	14.76	27.03	10.06	8.79	12.69	12.93	26.68	29.59	25.86
D08:13397789|13400973	D08|13351800|13426332	17.12	14.76	27.03	10.06	8.79	12.69	12.93	26.68	29.59	25.86
D08:1396910|1404088	D08|1396910|1404088	NA	NA	NA	NA	NA	46.84	NA	NA	NA	NA
D08:1789464|1790122	D08|1789464|1790122	NA	NA	NA	NA	NA	NA	11.94	NA	NA	NA
D08:20536693|20537488	D08|20536693|20537488	NA	NA	NA	NA	NA	NA	NA	NA	NA	4.97
D08:219080|227685	D08|219080|227685	NA	NA	NA	NA	NA	NA	NA	NA	4.93	NA
D08:23282063|23282364	D08|23282063|23282364	5.04	NA	NA	NA	NA	NA	4.97	NA	NA	NA
D08:23404575|23405600	D08|23404575|23405600	NA	NA	NA	NA	NA	NA	NA	NA	11.84	NA
D08:24258812|24259602	D08|24258812|24259602	NA	12.79	NA	NA	NA	6.83	19.89	NA	10.85	NA
D08:2578517|2593442	D08|2578517|2593442	NA	NA	NA	NA	NA	NA	15.91	NA	NA	NA
D08:2914953|2930245	D08|2914953|2930245	271.96	341.45	NA	NA	117.21	114.17	NA	NA	231.82	NA
D08:29717160|29749291	D08|29717160|29750601	35.25	4.92	NA	NA	NA	NA	NA	NA	NA	NA
D08:29718283|29750601	D08|29717160|29750601	35.25	4.92	NA	NA	NA	NA	NA	NA	NA	NA
D08:3185018|3197625	D08|3185018|3199546	17.12	20.66	92.68	NA	NA	NA	24.87	25.69	32.55	20.88
D08:3185604|3199081	D08|3185018|3199546	17.12	19.68	4.83	NA	NA	NA	24.87	25.69	32.55	20.88
D08:3186088|3199546	D08|3185018|3199546	17.12	20.66	8.69	NA	NA	NA	24.87	25.69	32.55	20.88
D08:3696983|3697391	D08|3696983|3697391	NA	22.63	NA	NA	NA	NA	NA	NA	NA	NA
D08:3799589|3800480	D08|3799589|3800480	NA	13.78	NA	NA	NA	6.83	NA	NA	NA	NA
D08:44306907|44307615	D08|44306907|44307615	NA	4.92	NA	NA	NA	NA	NA	NA	NA	NA
D08:49327585|49365997	D08|49327585|49366260	12.09	NA	NA	NA	NA	10.73	NA	5.93	10.85	28.84
D08:49327816|49366260	D08|49327585|49366260	12.09	NA	NA	NA	NA	23.42	NA	12.84	22.69	28.84
D08:50062907|50130647	D08|50062907|50130647	NA	NA	NA	NA	NA	NA	5.97	NA	NA	NA
D08:51957682|51963001	D08|51957682|51963001	24.17	27.55	9.65	NA	NA	30.25	19.89	52.36	40.45	47.73
D08:52042912|52051085	D08|52042912|52052322	NA	NA	6.76	NA	NA	4.88	10.94	NA	NA	NA
D08:52043742|52052322	D08|52042912|52052322	NA	NA	6.76	NA	NA	4.88	10.94	NA	NA	NA
D08:52185372|52186518	D08|52185372|52186518	NA	NA	7.72	NA	NA	NA	NA	NA	5.92	13.92
D08:52312018|52331305	D08|52312018|52331305	NA	NA	16.41	NA	NA	10.73	NA	NA	5.92	NA
D08:53859578|53860579	D08|53859578|53860579	NA	12.79	NA	10.06	NA	NA	NA	16.8	13.81	14.92
D08:53974999|53975082	D08|53974999|53975082	NA	NA	NA	NA	NA	NA	NA	4.94	NA	NA
D08:5481650|5482516	D08|5481650|5482516	5.04	NA	NA	NA	NA	4.88	12.93	5.93	10.85	7.96
D08:5502538|5503645	D08|5502538|5503645	6.04	NA	NA	NA	NA	NA	NA	NA	NA	NA
D08:55188217|55196219	D08|55188217|55196219	NA	NA	NA	NA	NA	5.85	NA	NA	NA	NA
D08:55861469|55861777	D08|55861469|55861777	NA	NA	NA	NA	15.63	8.78	NA	NA	6.91	NA
D08:57552278|57554278	D08|57552278|57554278	NA	NA	NA	NA	NA	NA	5.97	NA	NA	NA
D08:57863499|57867891	D08|57863499|57867891	NA	NA	NA	NA	NA	NA	NA	NA	5.92	NA
D08:5823981|5824448	D08|5823981|5824448	NA	4.92	NA	NA	NA	NA	NA	NA	5.92	NA
D08:58393894|58394587	D08|58393894|58394876	NA	NA	7.72	NA	NA	NA	4.97	NA	NA	NA
D08:58394312|58394876	D08|58393894|58394876	NA	NA	7.72	NA	NA	NA	4.97	NA	NA	NA
D08:58454450|58455541	D08|58454450|58455541	NA	NA	NA	NA	NA	NA	12.93	NA	NA	NA
D08:58512788|58548043	D08|58512788|58548043	NA	NA	NA	NA	NA	NA	NA	NA	5.92	NA
D08:58825881|58826371	D08|58825881|58826371	NA	NA	5.79	NA	NA	NA	7.96	NA	NA	NA
D08:59140081|59140281	D08|59140081|59140281	NA	NA	17.38	NA	NA	NA	8.95	25.69	29.59	NA
D08:59217537|59218154	D08|59217537|59218154	NA	NA	NA	NA	NA	NA	11.94	NA	NA	NA
D08:59759595|59760335	D08|59759595|59760509	NA	NA	4.83	12.08	NA	5.85	NA	NA	NA	NA
D08:59759734|59760509	D08|59759595|59760509	NA	NA	4.83	12.08	NA	5.85	NA	NA	NA	NA
D08:59784877|59806475	D08|59784877|59806475	NA	NA	61.78	NA	NA	80.99	NA	NA	154.88	136.24
D08:60549068|60569051	D08|60549068|60569051	8.06	NA	8.69	NA	NA	NA	NA	NA	NA	5.97
D08:61637820|61659022	D08|61637820|61659022	NA	NA	NA	15.09	12.7	22.44	40.78	NA	49.32	NA
D08:61947613|61951226	D08|61947613|61951646	19.14	NA	NA	NA	NA	8.78	NA	31.62	11.84	NA
D08:61948365|61951643	D08|61947613|61951646	40.29	NA	NA	NA	NA	34.15	NA	31.62	14.8	NA
D08:61948365|61951646	D08|61947613|61951646	40.29	NA	NA	NA	NA	34.15	NA	31.62	14.8	NA
D08:62356218|62392952	D08|62356218|62393423	NA	7.87	NA	NA	NA	NA	NA	NA	5.92	NA
D08:62356218|62393423	D08|62356218|62393423	NA	7.87	NA	NA	NA	NA	NA	NA	5.92	NA
D08:63079590|63089651	D08|63079590|63089651	NA	17.71	19.31	7.04	8.79	NA	21.88	NA	NA	NA
D08:63689507|63690363	D08|63689507|63690363	NA	NA	NA	NA	NA	NA	NA	NA	11.84	NA
D08:64040400|64041277	D08|64040400|64041464	14.1	NA	NA	NA	NA	7.81	NA	NA	5.92	5.97
D08:64040610|64041464	D08|64040400|64041464	8.06	NA	NA	NA	NA	7.81	NA	NA	5.92	4.97
D08:64413726|64423489	D08|64413726|64423489	24.17	35.42	19.31	NA	NA	NA	24.87	NA	NA	37.79
D08:65152055|65155268	D08|65152055|65155268	NA	5.9	NA	NA	NA	NA	18.9	NA	NA	NA
D08:674985|677790	D08|674985|677790	87.63	NA	68.54	NA	NA	247.86	134.27	NA	NA	NA
D08:9622821|9713265	D08|9622821|9714890	5.04	37.39	NA	NA	NA	4.88	7.96	4.94	NA	11.93
D08:9623327|9713750	D08|9622821|9714890	5.04	7.87	NA	NA	NA	4.88	7.96	4.94	NA	6.96
D08:9624080|9713983	D08|9622821|9714890	25.18	7.87	NA	NA	NA	4.88	7.96	4.94	NA	19.89
D08:9624826|9714890	D08|9622821|9714890	5.04	7.87	NA	NA	NA	4.88	7.96	4.94	NA	19.89
D09:17365462|17365540	D09|17365462|17365540	NA	NA	NA	NA	NA	NA	7.96	NA	NA	NA
D09:2370761|2371433	D09|2370761|2371433	NA	NA	NA	NA	NA	NA	NA	NA	4.93	NA
D09:2578947|2580968	D09|2578947|2580968	NA	NA	NA	17.11	14.65	NA	20.89	NA	NA	NA
D09:27047035|27048076	D09|27047035|27048076	NA	NA	NA	NA	NA	NA	7.96	NA	NA	NA
D09:27142162|27143205	D09|27142162|27143205	NA	NA	NA	NA	NA	NA	NA	NA	4.93	NA
D09:28300905|28301051	D09|28300905|28301051	23.17	NA	NA	NA	NA	NA	NA	NA	NA	NA
D09:28600268|28600793	D09|28600268|28600793	NA	NA	NA	NA	NA	NA	6.96	4.94	6.91	NA
D09:28742415|28756319	D09|28742415|28757118	52.38	38.38	55.99	NA	NA	95.63	70.62	84.97	71.03	64.64
D09:28742846|28756626	D09|28742415|28757118	52.38	26.57	55.99	NA	NA	95.63	70.62	84.97	14.8	64.64
D09:28743352|28757118	D09|28742415|28757118	52.38	26.57	55.99	NA	NA	95.63	70.62	84.97	14.8	64.64
D09:29503770|29508182	D09|29503770|29508182	NA	NA	NA	NA	NA	NA	NA	NA	30.58	NA
D09:29723067|29723637	D09|29723067|29723637	NA	NA	NA	NA	NA	NA	6.96	NA	NA	NA
D09:29757741|29758539	D09|29757741|29758725	NA	NA	6.76	NA	NA	NA	NA	NA	6.91	NA
D09:29758069|29758725	D09|29757741|29758725	NA	NA	7.72	NA	NA	NA	NA	NA	6.91	NA
D09:3116556|3142142	D09|3116556|3143934	53.38	NA	21.24	NA	NA	8.78	64.65	NA	13.81	NA
D09:3117251|3143044	D09|3116556|3143934	53.38	NA	21.24	NA	NA	8.78	64.65	NA	21.7	NA
D09:3117598|3143416	D09|3116556|3143934	53.38	NA	21.24	NA	NA	8.78	64.65	NA	13.81	NA
D09:3118457|3143934	D09|3116556|3143934	53.38	NA	21.24	NA	NA	8.78	64.65	NA	13.81	NA
D09:31617716|31618230	D09|31617716|31618230	NA	NA	NA	NA	NA	NA	NA	7.9	NA	NA
D09:33188471|33195506	D09|33188471|33210361	10.07	25.58	15.45	18.11	6.84	47.82	30.83	NA	10.85	NA
D09:33188937|33198539	D09|33188471|33210361	10.07	36.41	8.69	18.11	6.84	47.82	30.83	NA	10.85	NA
D09:33191561|33201101	D09|33188471|33210361	10.07	8.86	8.69	7.04	6.84	47.82	30.83	NA	10.85	NA
D09:33191876|33201392	D09|33188471|33210361	10.07	8.86	30.89	18.11	6.84	47.82	30.83	NA	46.36	NA
D09:33192248|33201750	D09|33188471|33210361	10.07	8.86	8.69	18.11	6.84	47.82	30.83	NA	10.85	NA
D09:33192446|33201922	D09|33188471|33210361	10.07	8.86	8.69	18.11	6.84	47.82	30.83	NA	15.78	NA
D09:33192446|33210361	D09|33188471|33210361	10.07	8.86	8.69	18.11	6.84	47.82	30.83	NA	10.85	NA
D09:33192562|33202057	D09|33188471|33210361	10.07	8.86	8.69	18.11	6.84	47.82	30.83	NA	10.85	NA
D09:33192562|33210496	D09|33192562|33210496	NA	NA	NA	NA	7.81	NA	NA	NA	NA	NA
D09:33201478|33209794	D09|33188471|33210361	10.07	8.86	8.69	18.11	6.84	47.82	30.83	NA	10.85	NA
D09:33268358|33277083	D09|33268358|33277083	NA	41.33	NA	NA	NA	NA	NA	14.82	14.8	NA
D09:33660490|33709302	D09|33660490|33709492	NA	NA	56.96	6.04	15.63	NA	NA	7.9	4.93	NA
D09:33660650|33709492	D09|33660490|33709492	NA	NA	56.96	6.04	9.77	NA	NA	7.9	4.93	NA
D09:34129574|34151147	D09|34129574|34156492	17.12	NA	24.13	5.03	NA	24.4	17.9	15.81	27.62	9.94
D09:34130438|34153926	D09|34129574|34156492	7.05	NA	22.2	5.03	NA	24.4	17.9	15.81	27.62	9.94
D09:34141215|34156492	D09|34129574|34156492	20.14	NA	22.2	5.03	NA	24.4	17.9	15.81	27.62	9.94
D09:35366222|35366529	D09|35366222|35366529	NA	NA	NA	NA	NA	NA	7.96	NA	NA	NA
D09:36204784|36377541	D09|36204784|36377680	63.46	11.81	4.83	NA	NA	9.76	4.97	80.03	6.91	4.97
D09:36204928|36377680	D09|36204784|36377680	51.37	61.01	4.83	NA	NA	9.76	4.97	80.03	6.91	4.97
D09:36306341|36307309	D09|36204784|36377680	51.37	11.81	4.83	NA	NA	9.76	6.96	80.03	6.91	4.97
D09:36359103|36359360	D09|36204784|36377680	51.37	11.81	4.83	NA	NA	9.76	4.97	80.03	6.91	4.97
D09:36568399|36579763	D09|36568399|36580869	13.09	15.74	NA	NA	NA	NA	10.94	4.94	29.59	11.93
D09:36569102|36580462	D09|36568399|36580869	22.16	15.74	NA	NA	NA	NA	13.92	4.94	16.77	11.93
D09:36569300|36580626	D09|36568399|36580869	22.16	15.74	NA	NA	NA	NA	10.94	4.94	16.77	11.93
D09:36569977|36580869	D09|36568399|36580869	22.16	15.74	NA	NA	NA	NA	10.94	4.94	16.77	11.93
D09:37985974|37987166	D09|37985974|37987166	NA	NA	NA	NA	NA	NA	NA	NA	6.91	NA
D09:38117098|38135205	D09|38117098|38135205	NA	NA	NA	NA	NA	6.83	NA	4.94	NA	NA
D09:38199204|38211119	D09|38199204|38212802	NA	4.92	NA	NA	NA	NA	50.72	NA	NA	75.58
D09:38200696|38212619	D09|38199204|38212802	NA	15.74	NA	NA	NA	NA	50.72	NA	NA	75.58
D09:38207291|38212802	D09|38199204|38212802	NA	15.74	NA	NA	NA	NA	50.72	NA	NA	75.58
D09:38367077|38371458	D09|38367077|38371458	NA	NA	NA	NA	NA	NA	4.97	NA	NA	NA
D09:38939778|38939888	D09|38939778|38939888	5.04	NA	NA	NA	NA	NA	NA	NA	NA	NA
D09:39300493|39315590	D09|39300493|39315590	63.46	NA	41.51	NA	NA	62.45	62.66	79.04	64.12	105.41
D09:39785118|39786038	D09|39785118|39786038	NA	NA	NA	NA	NA	NA	5.97	NA	NA	NA
D09:40098011|40142528	D09|40098011|40142528	NA	45.26	30.89	NA	NA	143.45	29.84	122.51	NA	NA
D09:42397979|42398637	D09|42397979|42398637	NA	NA	NA	NA	NA	NA	6.96	NA	NA	NA
D09:42417466|42417773	D09|42417466|42417773	5.04	NA	NA	NA	NA	NA	8.95	NA	6.91	NA
D09:42461939|42471813	D09|42461939|42471813	NA	NA	NA	NA	NA	NA	NA	NA	28.61	NA
D09:43339191|43354268	D09|43339191|43354268	NA	NA	15.45	6.04	NA	NA	14.92	NA	NA	57.68
D09:43637688|43639857	D09|43637688|43639857	5.04	NA	NA	NA	NA	NA	NA	NA	NA	NA
D09:43674304|43699686	D09|43674304|43699686	NA	NA	NA	NA	NA	NA	NA	NA	NA	6.96
D09:44101810|44112546	D09|44101810|44112976	NA	NA	NA	11.07	16.61	5.85	NA	NA	35.51	13.92
D09:44102104|44112801	D09|44101810|44112976	NA	NA	NA	11.07	16.61	5.85	NA	NA	9.86	13.92
D09:44103859|44112976	D09|44101810|44112976	NA	NA	NA	11.07	16.61	5.85	NA	NA	5.92	13.92
D09:45222928|45229050	D09|45222928|45229050	NA	5.9	5.79	NA	NA	NA	7.96	NA	NA	NA
D09:46161766|46163454	D09|46161766|46164396	NA	4.92	5.79	7.04	10.74	NA	5.97	4.94	5.92	NA
D09:46161987|46163706	D09|46161766|46164396	NA	4.92	5.79	7.04	10.74	NA	5.97	4.94	5.92	NA
D09:46162367|46164155	D09|46161766|46164396	NA	4.92	5.79	7.04	10.74	NA	5.97	4.94	5.92	NA
D09:46162698|46164396	D09|46161766|46164396	NA	4.92	5.79	7.04	10.74	NA	5.97	4.94	5.92	NA
D09:46534233|46539260	D09|46534233|46539260	NA	NA	4.83	NA	NA	NA	NA	NA	NA	NA
D09:46617854|46625214	D09|46617854|46628488	42.3	25.58	17.38	44.28	8.79	NA	20.89	26.68	19.73	57.68
D09:46618436|46625793	D09|46617854|46628488	62.45	25.58	17.38	44.28	8.79	NA	9.95	26.68	19.73	57.68
D09:46618745|46626076	D09|46617854|46628488	42.3	25.58	17.38	44.28	8.79	NA	9.95	26.68	71.03	57.68
D09:46618999|46626305	D09|46617854|46628488	23.17	25.58	17.38	44.28	8.79	NA	10.94	26.68	19.73	34.81
D09:46619202|46626568	D09|46617854|46628488	42.3	10.82	14.48	44.28	8.79	NA	9.95	26.68	17.76	57.68
D09:46619457|46626753	D09|46617854|46628488	42.3	25.58	49.23	44.28	8.79	NA	9.95	33.59	19.73	51.71
D09:46619846|46627195	D09|46617854|46628488	42.3	25.58	17.38	18.11	15.63	NA	9.95	26.68	27.62	57.68
D09:46620075|46627379	D09|46617854|46628488	42.3	25.58	17.38	16.1	13.68	NA	9.95	26.68	19.73	57.68
D09:46620254|46627617	D09|46617854|46628488	42.3	25.58	17.38	13.08	8.79	NA	9.95	48.41	19.73	57.68
D09:46620472|46627814	D09|46617854|46628488	42.3	25.58	17.38	44.28	8.79	NA	9.95	26.68	19.73	57.68
D09:46620652|46628036	D09|46617854|46628488	42.3	25.58	17.38	44.28	8.79	NA	9.95	26.68	19.73	57.68
D09:46620918|46628220	D09|46617854|46628488	42.3	25.58	17.38	44.28	8.79	NA	9.95	26.68	19.73	57.68
D09:46621119|46628488	D09|46617854|46628488	42.3	25.58	17.38	44.28	8.79	NA	9.95	26.68	19.73	57.68
D09:47894515|47896310	D09|47894515|47896310	NA	NA	NA	NA	NA	4.88	NA	NA	5.92	NA
D09:48126896|48129079	D09|48126896|48129079	NA	NA	NA	NA	NA	40.01	NA	43.47	NA	24.86
D09:49239829|49240799	D09|49239829|49240799	NA	NA	171.83	76.48	63.49	63.43	NA	69.16	NA	NA
D09:49693485|49693790	D09|49693485|49693790	7.05	NA	NA	NA	NA	NA	NA	5.93	7.89	13.92
D09:49693752|49693790	D09|49693485|49693790	7.05	NA	NA	NA	NA	NA	NA	5.93	7.89	13.92
D09:50146465|50147581	D09|50146465|50147581	8.06	5.9	NA	NA	NA	15.61	NA	NA	NA	4.97
D09:6604325|6604882	D09|6604325|6604882	NA	NA	NA	NA	NA	NA	4.97	NA	NA	NA
D09:7133959|7177679	D09|7133959|7177679	NA	NA	4.83	13.08	16.61	4.88	NA	NA	4.93	NA
D09:7134441|7177454	D09|7133959|7177679	NA	NA	4.83	13.08	16.61	4.88	NA	NA	4.93	NA
D09:7134441|7178135	D09|7134441|7178135	5.04	NA	NA	19.12	10.74	NA	NA	NA	NA	NA
D09:7177356|7177951	D09|7134441|7178135	5.04	NA	NA	19.12	10.74	NA	NA	NA	NA	NA
D09:8744189|8744871	D09|8744189|8744871	NA	9.84	NA	NA	NA	NA	5.97	NA	NA	NA
D09:8967314|8968546	D09|8967314|8968546	NA	7.87	NA	NA	NA	NA	10.94	NA	NA	NA
D10:10083998|10091687	D10|10083998|10091687	9.07	NA	NA	NA	NA	37.08	NA	28.65	NA	14.92
D10:11007182|11062944	D10|11007182|11062944	217.57	NA	NA	NA	NA	NA	NA	NA	NA	NA
D10:11226568|11226664	D10|11226568|11226664	5.04	8.86	7.72	6.04	NA	NA	NA	NA	NA	NA
D10:11226576|11226664	D10|11226568|11226664	5.04	8.86	7.72	6.04	NA	NA	NA	NA	NA	NA
D10:1161757|1177412	D10|1161757|1177412	NA	7.87	NA	NA	NA	NA	NA	NA	NA	4.97
D10:1169923|1175673	D10|1161757|1177412	NA	7.87	NA	NA	NA	NA	NA	NA	NA	4.97
D10:16009649|16011628	D10|16009649|16011628	NA	NA	NA	NA	NA	4.88	6.96	NA	NA	NA
D10:16527612|16529718	D10|16527612|16529718	NA	15.74	NA	NA	7.81	NA	10.94	NA	NA	NA
D10:16864544|16878828	D10|16864544|16881395	NA	7.87	10.62	NA	NA	NA	NA	55.33	NA	76.57
D10:16866974|16881395	D10|16864544|16881395	NA	62.98	48.27	NA	NA	NA	NA	55.33	NA	76.57
D10:18049982|18051855	D10|18049982|18052076	5.04	NA	NA	15.09	11.72	NA	NA	NA	NA	5.97
D10:18050551|18052076	D10|18049982|18052076	24.17	NA	NA	15.09	11.72	NA	NA	NA	NA	5.97
D10:20037087|20325459	D10|20037087|20325459	NA	NA	NA	NA	NA	NA	NA	NA	NA	72.6
D10:2685440|2695472	D10|2685440|2695476	45.33	NA	94.61	NA	NA	NA	NA	21.74	103.58	77.57
D10:2685517|2695476	D10|2685440|2695476	45.33	NA	94.61	NA	NA	NA	NA	21.74	103.58	77.57
D10:2712408|2713769	D10|2712408|2713769	NA	NA	NA	NA	NA	4.88	NA	NA	NA	NA
D10:28821581|28822362	D10|28821581|28822362	NA	NA	NA	NA	NA	NA	NA	NA	5.92	NA
D10:30647496|30746460	D10|30647496|30746460	NA	NA	NA	NA	NA	NA	NA	NA	NA	156.13
D10:3348992|3352411	D10|3348992|3353307	NA	44.28	NA	NA	NA	NA	NA	47.42	NA	118.34
D10:3349554|3353307	D10|3348992|3353307	NA	44.28	NA	NA	NA	NA	NA	47.42	NA	118.34
D10:3574149|3574787	D10|3574149|3574787	NA	NA	NA	NA	NA	NA	NA	NA	NA	14.92
D10:36531923|36532831	D10|36531923|36532831	NA	10.82	NA	NA	NA	NA	NA	NA	NA	NA
D10:3891239|3892437	D10|3891239|3892437	NA	NA	NA	NA	NA	NA	5.97	NA	NA	NA
D10:399765|428048	D10|399765|428048	NA	9.84	NA	NA	NA	NA	NA	NA	NA	NA
D10:4331346|4350308	D10|4331346|4350308	NA	NA	NA	NA	NA	9.76	NA	7.9	7.89	NA
D10:4687752|4688321	D10|4687752|4688321	14.1	5.9	7.72	13.08	11.72	8.78	16.91	NA	14.8	NA
D10:49515099|49568190	D10|49515099|49568190	NA	NA	NA	NA	NA	6.83	NA	NA	NA	NA
D10:50188032|50193049	D10|50188032|50193049	82.59	89.55	54.06	NA	NA	44.89	53.71	29.64	34.53	43.76
D10:51983475|52440667	D10|51983475|52440991	7.05	NA	NA	26.16	7.81	NA	NA	14.82	NA	NA
D10:51983799|52440991	D10|51983475|52440991	31.22	NA	NA	17.11	17.58	NA	NA	14.82	NA	NA
D10:51990619|52440667	D10|51983475|52440991	31.22	NA	NA	17.11	17.58	NA	NA	14.82	NA	NA
D10:53084061|53118006	D10|53084061|53118006	8.06	NA	NA	NA	NA	NA	NA	NA	7.89	NA
D10:53394018|53394080	D10|53394018|53394080	5.04	NA	NA	NA	NA	NA	NA	NA	NA	NA
D10:55085531|55086588	D10|55085531|55086588	NA	NA	NA	NA	4.88	NA	NA	NA	NA	NA
D10:55606131|55620889	D10|55606131|55621741	5.04	NA	NA	NA	NA	NA	NA	NA	7.89	4.97
D10:55606943|55621741	D10|55606131|55621741	5.04	NA	NA	NA	NA	NA	NA	NA	7.89	4.97
D10:55896887|55900995	D10|55896887|55920991	NA	NA	NA	NA	NA	NA	NA	5.93	NA	NA
D10:55897137|55920991	D10|55896887|55920991	NA	NA	NA	NA	NA	NA	NA	4.94	NA	NA
D10:56102605|56116501	D10|56102605|56122794	10.07	15.74	15.45	14.09	11.72	NA	5.97	9.88	4.93	NA
D10:56107708|56121692	D10|56102605|56122794	10.07	15.74	31.86	14.09	6.84	NA	5.97	19.76	4.93	NA
D10:56108337|56122335	D10|56102605|56122794	10.07	15.74	15.45	14.09	6.84	NA	5.97	19.76	4.93	NA
D10:56108864|56122794	D10|56102605|56122794	10.07	15.74	15.45	14.09	6.84	NA	5.97	19.76	4.93	NA
D10:5699308|5699365	D10|5699308|5699365	NA	NA	NA	7.04	NA	NA	NA	NA	NA	NA
D10:57184544|57190674	D10|57184544|57190674	NA	NA	NA	NA	NA	NA	NA	NA	NA	4.97
D10:57571746|57577838	D10|57571746|57577838	NA	NA	NA	NA	NA	NA	6.96	NA	NA	NA
D10:57799322|57843953	D10|57799322|57846605	282.03	8.86	28.96	NA	NA	NA	42.77	NA	12.82	NA
D10:57805800|57845903	D10|57799322|57846605	37.27	8.86	18.34	NA	NA	NA	42.77	NA	12.82	NA
D10:57805945|57846405	D10|57799322|57846605	10.07	8.86	9.65	NA	NA	NA	42.77	NA	12.82	NA
D10:57806228|57846605	D10|57799322|57846605	282.03	8.86	149.63	NA	NA	NA	42.77	NA	12.82	NA
D10:58262224|58263455	D10|58262224|58263469	10.07	8.86	9.65	NA	NA	9.76	8.95	4.94	26.63	13.92
D10:58262224|58263469	D10|58262224|58263469	6.04	9.84	7.72	NA	NA	9.76	8.95	4.94	26.63	13.92
D10:58263088|58263455	D10|58262224|58263469	10.07	21.65	23.17	NA	NA	15.61	30.83	16.8	28.61	12.93
D10:58263088|58263469	D10|58262224|58263469	9.07	8.86	9.65	NA	NA	9.76	8.95	4.94	26.63	13.92
D10:58315440|58318705	D10|58315440|58318705	NA	NA	NA	NA	4.88	NA	NA	NA	NA	NA
D10:60290777|60309920	D10|60290777|60312683	6.04	6.89	7.72	NA	NA	NA	NA	6.92	4.93	5.97
D10:60291183|60310665	D10|60290777|60312683	6.04	6.89	7.72	NA	NA	NA	NA	6.92	4.93	5.97
D10:60291778|60311031	D10|60290777|60312683	6.04	6.89	7.72	NA	NA	NA	NA	13.83	4.93	5.97
D10:60293747|60312683	D10|60290777|60312683	6.04	6.89	7.72	NA	NA	NA	NA	6.92	4.93	5.97
D10:60598003|60986673	D10|60598003|60986673	NA	NA	5.79	NA	NA	NA	NA	NA	NA	5.97
D10:61046070|61046163	D10|61046070|61046163	NA	NA	NA	NA	NA	NA	10.94	NA	NA	NA
D10:61064421|61064746	D10|61064421|61064746	NA	NA	NA	NA	NA	NA	NA	NA	NA	14.92
D10:61390959|61405051	D10|61390959|61408150	6.04	8.86	4.83	8.05	5.86	5.85	10.94	6.92	NA	NA
D10:61391867|61407652	D10|61390959|61408150	6.04	8.86	4.83	8.05	5.86	5.85	10.94	6.92	NA	NA
D10:61392636|61408150	D10|61390959|61408150	6.04	8.86	4.83	8.05	5.86	5.85	10.94	6.92	NA	NA
D10:61404960|61406894	D10|61390959|61408150	6.04	8.86	4.83	8.05	5.86	5.85	10.94	6.92	NA	NA
D10:61405468|61407367	D10|61390959|61408150	6.04	8.86	4.83	8.05	5.86	5.85	10.94	6.92	NA	NA
D10:61736162|61804762	D10|61736162|61804762	NA	9.84	NA	NA	NA	8.78	NA	NA	NA	NA
D10:61763264|61803325	D10|61736162|61804762	NA	9.84	NA	NA	NA	8.78	NA	NA	NA	NA
D10:631057|631125	D10|631057|631125	NA	NA	NA	NA	NA	17.56	NA	NA	NA	NA
D10:631265|631333	D10|631265|631567	NA	25.58	NA	NA	NA	NA	NA	10.87	NA	NA
D10:631265|631567	D10|631265|631567	NA	25.58	NA	NA	NA	NA	NA	10.87	NA	NA
D10:63265750|63268388	D10|63265750|63268388	NA	11.81	12.55	NA	9.77	NA	NA	14.82	5.92	25.86
D10:6456201|6457652	D10|6456201|6457652	NA	NA	NA	NA	NA	NA	11.94	NA	NA	11.93
D10:679558|684173	D10|679558|685069	47.34	40.34	25.1	12.08	NA	NA	NA	59.28	NA	59.67
D10:680106|684535	D10|679558|685069	32.23	40.34	25.1	12.08	NA	NA	NA	59.28	NA	59.67
D10:680894|685069	D10|679558|685069	47.34	40.34	25.1	12.08	NA	NA	NA	59.28	NA	59.67
D10:723935|726622	D10|723935|727865	33.24	10.82	24.13	11.07	NA	NA	16.91	7.9	18.74	18.89
D10:726432|727865	D10|723935|727865	33.24	10.82	24.13	7.04	NA	NA	8.95	7.9	18.74	18.89
D10:7311792|7483928	D10|7311792|7483928	NA	NA	NA	NA	NA	NA	7.96	NA	NA	NA
D10:7729653|7729703	D10|7729653|7729703	NA	NA	NA	NA	9.77	NA	NA	NA	NA	NA
D10:8879218|8890562	D10|8879218|8890562	NA	145.63	131.29	NA	NA	112.22	NA	NA	NA	NA
D10:9095638|9115034	D10|9095638|9117811	77.56	57.07	7.72	39.25	6.84	157.11	NA	NA	143.04	47.73
D10:9096090|9117039	D10|9095638|9117811	77.56	57.07	11.58	9.06	17.58	157.11	NA	NA	143.04	47.73
D10:9096332|9117174	D10|9095638|9117811	77.56	23.62	7.72	39.25	17.58	157.11	NA	NA	143.04	47.73
D10:9096652|9117585	D10|9095638|9117811	77.56	57.07	7.72	39.25	17.58	157.11	NA	NA	143.04	47.73
D10:9096857|9117811	D10|9095638|9117811	77.56	57.07	7.72	39.25	17.58	157.11	NA	NA	143.04	47.73
D11:10689629|10707752	D11|10689629|10711351	10.07	16.73	17.38	NA	NA	45.86	11.94	21.74	9.86	13.92
D11:10690035|10708074	D11|10689629|10711351	8.06	16.73	17.38	NA	NA	45.86	11.94	14.82	9.86	13.92
D11:10690915|10708952	D11|10689629|10711351	23.17	16.73	17.38	NA	NA	30.25	11.94	41.49	9.86	13.92
D11:10692509|10709202	D11|10689629|10711351	23.17	16.73	17.38	NA	NA	13.66	11.94	21.74	9.86	13.92
D11:10693357|10710228	D11|10689629|10711351	23.17	16.73	17.38	NA	NA	45.86	11.94	21.74	9.86	13.92
D11:10693597|10711094	D11|10689629|10711351	23.17	11.81	17.38	NA	NA	45.86	11.94	21.74	9.86	13.92
D11:10693824|10711351	D11|10689629|10711351	23.17	16.73	17.38	NA	NA	45.86	11.94	21.74	9.86	13.92
D11:11915020|11971338	D11|11915020|11980185	21.15	NA	7.72	6.04	NA	NA	15.91	17.78	5.92	NA
D11:11919824|11972259	D11|11915020|11980185	21.15	NA	6.76	6.04	NA	NA	15.91	11.86	21.7	NA
D11:11922107|11978532	D11|11915020|11980185	21.15	NA	6.76	6.04	NA	NA	15.91	5.93	21.7	NA
D11:11923289|11979920	D11|11915020|11980185	21.15	NA	6.76	6.04	NA	NA	6.96	17.78	21.7	NA
D11:11923562|11980185	D11|11915020|11980185	21.15	NA	6.76	6.04	NA	NA	15.91	17.78	21.7	NA
D11:1243898|1252158	D11|1243898|1252158	41.3	35.42	42.48	NA	NA	NA	38.79	NA	NA	36.79
D11:13080793|13115815	D11|13080793|13115815	NA	NA	NA	NA	NA	NA	28.84	NA	NA	NA
D11:1440979|1444495	D11|1440979|1446229	25.18	NA	26.06	NA	NA	19.52	10.94	30.63	NA	NA
D11:1441160|1444709	D11|1440979|1446229	9.07	NA	12.55	NA	NA	19.52	10.94	30.63	NA	NA
D11:1441946|1445683	D11|1440979|1446229	9.07	NA	12.55	NA	NA	19.52	7.96	30.63	NA	NA
D11:1442491|1446229	D11|1440979|1446229	9.07	NA	12.55	NA	NA	19.52	10.94	30.63	NA	NA
D11:14968880|14972576	D11|14968880|14972730	11.08	5.9	5.79	NA	NA	NA	NA	6.92	NA	NA
D11:14969018|14972730	D11|14968880|14972730	11.08	5.9	5.79	NA	NA	NA	NA	6.92	NA	NA
D11:1520392|1526907	D11|1520392|1552659	10.07	NA	47.3	23.14	NA	NA	31.83	8.89	NA	13.92
D11:1521490|1528158	D11|1520392|1552659	10.07	NA	47.3	23.14	NA	NA	14.92	36.56	NA	13.92
D11:1521636|1528307	D11|1520392|1552659	43.31	NA	47.3	23.14	NA	NA	31.83	36.56	NA	42.76
D11:1522001|1528649	D11|1520392|1552659	10.07	NA	47.3	23.14	NA	NA	31.83	36.56	NA	13.92
D11:1522001|1552659	D11|1520392|1552659	10.07	NA	47.3	23.14	NA	NA	31.83	36.56	NA	13.92
D11:1523252|1529771	D11|1520392|1552659	10.07	NA	47.3	23.14	NA	NA	31.83	36.56	NA	13.92
D11:18075534|18084616	D11|18075534|18084616	NA	NA	26.06	23.14	22.47	NA	NA	NA	NA	NA
D11:18175438|18175968	D11|18175438|18176195	NA	5.9	NA	NA	NA	4.88	NA	9.88	NA	5.97
D11:18175848|18176195	D11|18175438|18176195	NA	5.9	NA	NA	NA	4.88	NA	9.88	NA	5.97
D11:18903214|18907430	D11|18903214|18908885	NA	41.33	41.51	NA	11.72	13.66	25.86	26.68	11.84	7.96
D11:18904098|18908358	D11|18903214|18908885	NA	41.33	41.51	NA	11.72	13.66	25.86	26.68	29.59	24.86
D11:18904858|18908885	D11|18903214|18908885	NA	41.33	41.51	NA	11.72	13.66	25.86	26.68	11.84	24.86
D11:19109375|19110985	D11|19109375|19111247	10.07	11.81	25.1	NA	NA	11.71	6.96	7.9	5.92	6.96
D11:19109629|19111247	D11|19109375|19111247	10.07	11.81	25.1	NA	NA	11.71	6.96	12.84	5.92	6.96
D11:19426137|19449876	D11|19426137|19450406	NA	4.92	6.76	NA	NA	NA	41.77	NA	NA	17.9
D11:19426377|19450109	D11|19426137|19450406	NA	16.73	6.76	NA	NA	NA	41.77	NA	NA	17.9
D11:19426665|19450406	D11|19426137|19450406	NA	16.73	6.76	NA	NA	NA	41.77	NA	NA	17.9
D11:20306197|20342746	D11|20306197|20343368	NA	NA	NA	NA	NA	NA	5.97	NA	9.86	6.96
D11:20307118|20343368	D11|20306197|20343368	NA	NA	NA	NA	NA	NA	5.97	NA	5.92	6.96
D11:20715344|20717723	D11|20715344|20717723	5.04	7.87	NA	NA	NA	NA	7.96	NA	7.89	NA
D11:21365846|21365914	D11|21365846|21365914	NA	4.92	NA	NA	NA	NA	NA	NA	NA	NA
D11:2339588|2339632	D11|2339588|2339632	NA	NA	NA	NA	NA	NA	NA	NA	4.93	NA
D11:23428052|23428099	D11|23428052|23428099	NA	NA	NA	NA	NA	7.81	NA	NA	5.92	NA
D11:24279255|24280608	D11|24279255|24280784	NA	NA	NA	12.08	10.74	9.76	13.92	13.83	9.86	NA
D11:24279470|24280784	D11|24279255|24280784	NA	NA	NA	12.08	10.74	9.76	13.92	13.83	9.86	NA
D11:25568073|25589093	D11|25568073|25592050	10.07	7.87	7.72	NA	NA	11.71	4.97	11.86	NA	NA
D11:25568632|25590815	D11|25568073|25592050	10.07	5.9	7.72	NA	NA	11.71	4.97	6.92	NA	NA
D11:25568775|25590954	D11|25568073|25592050	10.07	5.9	7.72	NA	NA	11.71	4.97	6.92	NA	NA
D11:25569886|25592050	D11|25568073|25592050	10.07	5.9	7.72	NA	NA	11.71	4.97	6.92	NA	NA
D11:2914351|2925935	D11|2914351|2925935	NA	NA	NA	NA	NA	NA	28.84	NA	27.62	NA
D11:30057852|30108068	D11|30057852|30108068	NA	NA	NA	NA	NA	NA	NA	5.93	NA	NA
D11:33939347|33939694	D11|33939347|33939694	6.04	NA	NA	NA	NA	NA	NA	NA	NA	NA
D11:37262784|37263332	D11|37262784|37263332	NA	8.86	6.76	5.03	NA	9.76	14.92	NA	14.8	NA
D11:37290441|37290522	D11|37290441|37290522	NA	30.5	NA	NA	NA	40.01	NA	NA	56.23	41.77
D11:4137951|4148940	D11|4137951|4148940	7.05	NA	NA	NA	NA	NA	NA	6.92	NA	5.97
D11:45456726|45479706	D11|45456726|45479706	NA	NA	NA	20.13	34.19	NA	NA	NA	NA	NA
D11:48173039|48284581	D11|48173039|48284581	NA	NA	NA	NA	NA	29.27	NA	NA	NA	NA
D11:4907433|4907482	D11|4907433|4907482	17.12	10.82	9.65	NA	14.65	23.42	15.91	10.87	23.68	24.86
D11:5029641|5035002	D11|5029641|5044421	281.02	212.55	111.02	NA	NA	447.91	166.1	587.85	378.81	483.31
D11:5030346|5035690	D11|5029641|5044421	281.02	212.55	60.82	NA	NA	369.84	166.1	587.85	431.09	483.31
D11:5035077|5043247	D11|5029641|5044421	281.02	212.55	134.19	NA	NA	369.84	166.1	587.85	431.09	483.31
D11:5037992|5044421	D11|5029641|5044421	281.02	212.55	36.68	NA	NA	369.84	166.1	587.85	431.09	483.31
D11:52097978|52098375	D11|52097978|52098375	NA	NA	NA	NA	NA	NA	4.97	NA	NA	NA
D11:5210922|5233376	D11|5210922|5233376	NA	NA	NA	NA	NA	NA	12.93	NA	NA	NA
D11:536730|544205	D11|536730|544205	NA	NA	7.72	NA	NA	8.78	NA	5.93	4.93	7.96
D11:54033316|54117373	D11|54033316|54117373	8.06	5.9	4.83	NA	NA	NA	NA	NA	5.92	NA
D11:55197612|55199270	D11|55197612|55199270	NA	NA	NA	NA	NA	95.63	NA	NA	173.62	114.36
D11:56527808|56529709	D11|56527808|56529709	NA	7.87	NA	NA	NA	NA	4.97	NA	NA	NA
D11:5758759|5777020	D11|5758759|5778295	NA	9.84	NA	9.06	7.81	9.76	NA	NA	NA	NA
D11:5759625|5777887	D11|5758759|5778295	NA	20.66	NA	9.06	4.88	9.76	NA	NA	NA	NA
D11:5759877|5778108	D11|5758759|5778295	NA	20.66	NA	9.06	7.81	9.76	NA	NA	NA	NA
D11:5760044|5778295	D11|5758759|5778295	NA	20.66	NA	9.06	7.81	9.76	NA	NA	NA	NA
D11:57678285|57682989	D11|57678285|57682989	NA	33.46	13.52	NA	NA	NA	NA	NA	NA	NA
D11:57787076|57787274	D11|57787076|57787274	NA	NA	51.16	NA	NA	NA	35.81	94.85	66.09	109.39
D11:57788183|57788379	D11|57788183|57788379	NA	NA	NA	NA	NA	NA	NA	NA	NA	152.15
D11:58060118|58060177	D11|58060118|58060177	NA	NA	NA	NA	NA	NA	NA	46.43	NA	42.76
D11:58256236|58256352	D11|58256236|58256352	NA	NA	NA	NA	NA	107.34	NA	NA	NA	NA
D11:58504568|58532066	D11|58504568|58532066	NA	NA	NA	NA	NA	NA	NA	NA	NA	6.96
D11:60821372|60822474	D11|60821372|60822474	NA	NA	NA	NA	NA	NA	NA	NA	4.93	NA
D11:6154013|6154850	D11|6154013|6155584	8.06	4.92	NA	NA	4.88	13.66	NA	NA	NA	NA
D11:6154195|6155227	D11|6154013|6155584	8.06	4.92	NA	NA	4.88	13.66	NA	NA	NA	NA
D11:6154537|6155584	D11|6154013|6155584	8.06	4.92	NA	NA	4.88	13.66	NA	NA	NA	NA
D11:62247579|62381238	D11|62247579|62382872	NA	NA	13.52	NA	4.88	NA	4.97	NA	NA	11.93
D11:62253112|62381849	D11|62247579|62382872	NA	NA	13.52	NA	4.88	NA	4.97	NA	NA	11.93
D11:62293070|62382872	D11|62247579|62382872	NA	NA	13.52	NA	4.88	NA	4.97	NA	NA	11.93
D11:63177004|63181247	D11|63177004|63181885	157.13	110.21	105.22	NA	NA	152.23	100.46	188.7	178.55	183.97
D11:63177220|63181885	D11|63177004|63181885	157.13	110.21	105.22	NA	NA	152.23	100.46	17.78	178.55	183.97
D11:63191958|63286015	D11|63191958|63286015	5.04	NA	17.38	NA	NA	NA	NA	NA	NA	NA
D11:63407933|63580580	D11|63407933|63580580	NA	NA	NA	12.08	6.84	8.78	5.97	7.9	4.93	10.94
D11:63461347|63580018	D11|63407933|63580580	NA	NA	NA	9.06	10.74	8.78	13.92	7.9	11.84	10.94
D11:63574493|63577912	D11|63407933|63580580	NA	NA	NA	9.06	6.84	8.78	6.96	7.9	11.84	10.94
D11:63597788|63629945	D11|63597788|63629945	11.08	NA	NA	5.03	NA	NA	4.97	5.93	NA	NA
D11:63600598|63628975	D11|63597788|63629945	11.08	NA	NA	5.03	NA	NA	4.97	5.93	NA	NA
D11:63602648|63631050	D11|63600598|63631613	NA	6.89	7.72	NA	NA	NA	NA	NA	NA	NA
D11:63603290|63631613	D11|63600598|63631613	NA	4.92	7.72	NA	NA	NA	NA	NA	NA	NA
D11:64032497|64109647	D11|64032497|64198575	NA	12.79	22.2	NA	NA	6.83	8.95	NA	5.92	NA
D11:64032497|64137750	D11|64032497|64198575	NA	12.79	22.2	NA	NA	6.83	8.95	NA	5.92	NA
D11:64082653|64198575	D11|64032497|64198575	NA	12.79	22.2	NA	NA	6.83	8.95	NA	5.92	NA
D11:64126631|64198575	D11|64032497|64198575	NA	12.79	22.2	NA	NA	6.83	8.95	NA	5.92	NA
D11:64479985|64481402	D11|64479985|64481402	6.04	NA	NA	NA	NA	NA	NA	NA	NA	NA
D11:64498497|64548746	D11|64498497|64555000	11.08	5.9	11.58	5.03	4.88	5.85	NA	7.9	NA	10.94
D11:64499210|64554328	D11|64498497|64555000	6.04	7.87	11.58	5.03	4.88	5.85	NA	7.9	NA	10.94
D11:64499409|64554532	D11|64498497|64555000	11.08	14.76	30.89	5.03	4.88	5.85	NA	7.9	NA	4.97
D11:64500871|64555000	D11|64498497|64555000	11.08	5.9	11.58	5.03	4.88	5.85	NA	7.9	NA	10.94
D11:64541940|64542881	D11|64498497|64555000	11.08	5.9	11.58	5.03	4.88	5.85	NA	7.9	NA	10.94
D11:64793812|64822630	D11|64793812|64822630	NA	NA	5.79	NA	NA	NA	NA	NA	10.85	NA
D11:64894259|64986740	D11|64894259|65026393	NA	NA	14.48	6.04	NA	NA	NA	NA	11.84	NA
D11:64971248|65025861	D11|64894259|65026393	NA	NA	5.79	6.04	NA	NA	NA	NA	4.93	NA
D11:64987332|65026393	D11|64894259|65026393	NA	NA	5.79	6.04	NA	NA	NA	NA	4.93	NA
D11:64998304|65026393	D11|64894259|65026393	NA	NA	5.79	6.04	NA	NA	NA	NA	4.93	NA
D11:65190704|65199155	D11|65190704|65201633	8.06	NA	26.06	NA	NA	16.59	NA	NA	NA	23.87
D11:65192792|65201430	D11|65190704|65201633	8.06	NA	26.06	NA	NA	16.59	NA	NA	NA	22.87
D11:65193103|65201633	D11|65190704|65201633	19.14	NA	26.06	NA	NA	16.59	NA	NA	NA	23.87
D11:65198853|65201633	D11|65190704|65201633	8.06	NA	26.06	NA	NA	16.59	NA	NA	NA	23.87
D11:65286393|65292632	D11|65286393|65292971	33.24	NA	NA	12.08	5.86	NA	NA	NA	NA	NA
D11:65286695|65292971	D11|65286393|65292971	33.24	NA	NA	12.08	5.86	NA	NA	NA	NA	NA
D11:6810478|6820378	D11|6810478|6821372	19.14	8.86	14.48	NA	NA	15.61	NA	28.65	10.85	34.81
D11:6810666|6820566	D11|6810478|6821372	19.14	8.86	14.48	NA	NA	5.85	NA	14.82	15.78	15.91
D11:6811433|6821372	D11|6810478|6821372	19.14	8.86	14.48	NA	NA	15.61	NA	28.65	15.78	34.81
D11:6905282|6912036	D11|6905282|6912036	NA	NA	NA	10.06	15.63	NA	6.96	NA	NA	27.84
D11:7088535|7090754	D11|7088535|7091065	NA	19.68	NA	NA	NA	NA	NA	NA	NA	NA
D11:7088880|7091065	D11|7088535|7091065	NA	16.73	NA	NA	NA	NA	NA	NA	NA	NA
D11:7607610|7608268	D11|7607610|7608268	NA	NA	NA	NA	NA	10.73	NA	16.8	7.89	NA
D11:7682401|7705134	D11|7682401|7705134	NA	NA	NA	NA	NA	NA	5.97	NA	NA	NA
D11:8235278|8246025	D11|8235278|8246415	NA	NA	NA	20.13	NA	NA	NA	NA	11.84	NA
D11:8235787|8246415	D11|8235278|8246415	NA	NA	NA	20.13	NA	NA	NA	NA	11.84	NA
D11:8413705|8421924	D11|8413705|8424478	NA	26.57	27.03	NA	NA	12.69	NA	31.62	19.73	NA
D11:8414312|8422645	D11|8413705|8424478	NA	26.57	27.03	NA	NA	9.76	NA	31.62	19.73	NA
D11:8416230|8424478	D11|8413705|8424478	NA	26.57	27.03	NA	NA	9.76	NA	31.62	19.73	NA
D11:8574993|8577218	D11|8574993|8577218	NA	4.92	NA	5.03	NA	NA	NA	NA	NA	NA
D11:8669959|8670153	D11|8669959|8670153	6.04	NA	NA	NA	NA	NA	NA	NA	NA	NA
D11:941237|954847	D11|941237|955910	5.04	NA	NA	NA	NA	NA	NA	4.94	NA	NA
D11:941520|955910	D11|941237|955910	5.04	NA	NA	NA	NA	NA	NA	4.94	NA	NA
D11:9647743|9651125	D11|9647743|9651125	NA	30.5	23.17	NA	NA	14.64	NA	NA	NA	NA
D11:9647980|9651125	D11|9647743|9651125	NA	30.5	23.17	NA	NA	14.64	NA	NA	NA	NA
D12:10153332|10155035	D12|10153332|10155035	NA	NA	NA	NA	NA	NA	4.97	NA	NA	NA
D12:11163780|11167123	D12|11163780|11167123	NA	23.62	NA	NA	NA	NA	41.77	47.42	NA	43.76
D12:14920621|14925317	D12|14920621|14925317	NA	NA	NA	NA	NA	NA	NA	227.23	NA	NA
D12:17486903|17526215	D12|17486903|17526215	NA	NA	NA	13.08	15.63	NA	NA	NA	NA	NA
D12:1921532|1922515	D12|1921532|1922515	29.21	29.52	15.45	13.08	11.72	7.81	63.65	12.84	18.74	23.87
D12:19878818|19880772	D12|19878818|19880772	10.07	12.79	9.65	NA	NA	NA	NA	NA	NA	NA
D12:2116812|2131252	D12|2116812|2131730	45.33	NA	21.24	NA	NA	26.35	NA	NA	NA	48.73
D12:2116986|2131413	D12|2116812|2131730	58.42	NA	28	NA	NA	24.4	NA	NA	NA	48.73
D12:2118464|2131730	D12|2116812|2131730	45.33	NA	21.24	NA	NA	26.35	NA	NA	NA	48.73
D12:2496515|2514489	D12|2496515|2516269	19.14	NA	16.41	40.25	27.35	29.27	NA	19.76	36.5	8.95
D12:2497552|2516011	D12|2496515|2516269	19.14	NA	16.41	40.25	27.35	29.27	NA	19.76	36.5	8.95
D12:2498508|2516269	D12|2496515|2516269	19.14	NA	16.41	40.25	27.35	29.27	NA	19.76	36.5	8.95
D12:35381587|35440739	D12|35381587|35440739	NA	NA	NA	NA	NA	NA	NA	NA	NA	7.96
D12:37388230|37397078	D12|37388230|37397078	NA	NA	NA	NA	NA	98.56	NA	NA	NA	NA
D12:37449161|37449505	D12|37449161|37449505	NA	NA	NA	NA	NA	9.76	12.93	5.93	10.85	12.93
D12:38734870|38759448	D12|38734870|38759448	NA	30.5	NA	NA	NA	NA	61.67	NA	NA	NA
D12:38954976|38955642	D12|38954976|38955642	10.07	NA	NA	NA	NA	14.64	NA	NA	4.93	9.94
D12:40129647|40130592	D12|40129647|40130592	20.14	15.74	13.52	26.16	13.68	11.71	38.79	23.71	22.69	22.87
D12:40604135|40605582	D12|40604135|40605582	NA	NA	NA	NA	NA	NA	NA	NA	NA	5.97
D12:40711403|40721746	D12|40711403|40721746	NA	17.71	NA	NA	NA	NA	NA	NA	NA	NA
D12:41378822|41380637	D12|41378822|41380637	NA	NA	NA	NA	NA	NA	5.97	NA	NA	NA
D12:45413391|45413907	D12|45413391|45413907	NA	NA	NA	NA	NA	NA	6.96	NA	NA	NA
D12:45690289|45767267	D12|45690289|45767267	21.15	28.54	NA	NA	NA	9.76	21.88	17.78	23.68	26.85
D12:47833567|47834944	D12|47833567|47834944	NA	NA	NA	NA	NA	NA	6.96	NA	10.85	NA
D12:48561529|48631348	D12|48561529|48632571	15.11	12.79	9.65	6.04	7.81	6.83	17.9	12.84	5.92	10.94
D12:48561782|48631577	D12|48561529|48632571	15.11	12.79	11.58	6.04	7.81	6.83	17.9	8.89	12.82	6.96
D12:48562457|48632245	D12|48561529|48632571	15.11	12.79	9.65	6.04	7.81	6.83	17.9	12.84	12.82	8.95
D12:48562737|48632571	D12|48561529|48632571	15.11	12.79	9.65	6.04	7.81	6.83	17.9	12.84	12.82	8.95
D12:49202845|49204231	D12|49202845|49204231	NA	NA	NA	NA	NA	NA	8.95	4.94	5.92	NA
D12:49297990|49307826	D12|49297990|49307826	NA	7.87	NA	NA	NA	NA	18.9	NA	NA	NA
D12:49298005|49307826	D12|49297990|49307826	NA	7.87	NA	NA	NA	NA	9.95	NA	NA	NA
D12:50176772|50178321	D12|50176772|50178321	NA	NA	NA	NA	NA	NA	NA	NA	NA	4.97
D12:50322061|50325072	D12|50322061|50325072	NA	NA	NA	NA	NA	NA	NA	5.93	NA	NA
D12:50742175|50751361	D12|50742175|50752582	5.04	24.6	8.69	NA	NA	27.32	11.94	33.59	6.91	NA
D12:50744279|50752582	D12|50742175|50752582	5.04	24.6	8.69	NA	NA	27.32	11.94	8.89	6.91	NA
D12:50801000|50868109	D12|50801000|50868109	NA	NA	NA	NA	NA	NA	NA	6.92	4.93	NA
D12:51045326|51045747	D12|51045326|51045747	NA	NA	NA	NA	NA	NA	NA	NA	NA	4.97
D12:51655293|51670541	D12|51655293|51670541	11.08	NA	NA	NA	NA	NA	NA	6.92	NA	NA
D12:52140905|52157424	D12|52140905|52157424	NA	NA	NA	NA	NA	8.78	NA	NA	NA	NA
D12:52695247|52696415	D12|52695247|52696415	NA	NA	6.76	NA	NA	4.88	14.92	8.89	NA	NA
D12:54030686|54032037	D12|54030686|54032037	NA	6.89	NA	NA	NA	NA	6.96	NA	NA	NA
D12:54149182|54149241	D12|54149182|54149241	NA	NA	NA	NA	NA	NA	NA	37.54	NA	NA
D12:54449907|54451069	D12|54449907|54451069	21.15	19.68	11.58	NA	NA	7.81	22.88	10.87	11.84	NA
D12:5515410|5526751	D12|5515410|5526751	NA	NA	NA	NA	NA	NA	NA	NA	5.92	NA
D12:55702794|55736741	D12|55702794|55740176	17.12	48.22	28	NA	NA	37.08	30.83	6.92	24.66	NA
D12:55703643|55737339	D12|55702794|55740176	17.12	48.22	28.96	NA	NA	37.08	30.83	26.68	24.66	NA
D12:55704608|55738198	D12|55702794|55740176	17.12	48.22	28.96	NA	NA	37.08	30.83	29.64	24.66	NA
D12:55705000|55739292	D12|55702794|55740176	17.12	48.22	18.34	NA	NA	19.52	30.83	26.68	24.66	NA
D12:55705554|55739528	D12|55702794|55740176	17.12	48.22	41.51	NA	NA	37.08	30.83	26.68	24.66	NA
D12:55705874|55740176	D12|55702794|55740176	17.12	48.22	28.96	NA	NA	37.08	30.83	26.68	24.66	NA
D12:56293212|56784429	D12|56293212|56785824	6.04	6.89	19.31	NA	NA	4.88	4.97	23.71	5.92	NA
D12:56294287|56785231	D12|56293212|56785824	5.04	6.89	12.55	NA	NA	13.66	4.97	23.71	5.92	NA
D12:56296375|56785824	D12|56293212|56785824	5.04	6.89	19.31	NA	NA	4.88	4.97	23.71	5.92	NA
D12:56507318|56508046	D12|56293212|56785824	5.04	6.89	19.31	NA	NA	4.88	4.97	23.71	5.92	NA
D12:56857156|56857953	D12|56857156|56858844	NA	NA	15.45	NA	4.88	5.85	NA	NA	5.92	5.97
D12:56857156|56858844	D12|56857156|56858844	NA	NA	15.45	NA	4.88	5.85	NA	NA	5.92	5.97
D12:56857750|56858484	D12|56857156|56858844	NA	NA	15.45	NA	4.88	5.85	NA	NA	5.92	5.97
D12:56858047|56858844	D12|56857156|56858844	NA	NA	15.45	NA	4.88	5.85	NA	NA	5.92	5.97
D12:57039990|57045527	D12|57039990|57045527	NA	NA	5.79	NA	NA	NA	NA	NA	NA	NA
D12:57046006|57046342	D12|57046006|57046342	22.16	25.58	26.06	NA	NA	38.06	80.56	28.65	43.4	NA
D12:57604059|57605735	D12|57604059|57605735	NA	9.84	NA	NA	NA	NA	NA	NA	NA	NA
D12:57879543|57880048	D12|57879543|57880048	35.25	NA	NA	NA	NA	NA	NA	18.77	NA	NA
D12:58182909|58184798	D12|58182909|58184798	6.04	NA	NA	NA	NA	NA	NA	NA	NA	NA
D12:6825940|6867255	D12|6825940|6883183	NA	12.79	19.31	NA	NA	13.66	NA	4.94	5.92	11.93
D12:6826716|6867745	D12|6825940|6883183	NA	11.81	19.31	NA	NA	13.66	NA	4.94	5.92	11.93
D12:6827128|6868381	D12|6825940|6883183	NA	11.81	19.31	NA	NA	13.66	NA	4.94	5.92	11.93
D12:6829825|6870868	D12|6825940|6883183	NA	11.81	19.31	NA	NA	13.66	NA	4.94	5.92	11.93
D12:6833478|6873158	D12|6825940|6883183	NA	11.81	19.31	NA	NA	13.66	NA	8.89	10.85	11.93
D12:6835413|6876509	D12|6825940|6883183	NA	11.81	19.31	NA	NA	13.66	NA	4.94	5.92	11.93
D12:6842280|6878545	D12|6825940|6883183	NA	11.81	19.31	NA	NA	13.66	NA	7.9	5.92	11.93
D12:6843225|6879339	D12|6825940|6883183	NA	11.81	19.31	NA	NA	13.66	NA	7.9	5.92	11.93
D12:6843567|6880109	D12|6825940|6883183	NA	11.81	19.31	NA	NA	13.66	NA	5.93	5.92	11.93
D12:6844125|6880308	D12|6825940|6883183	NA	11.81	19.31	NA	NA	13.66	NA	4.94	5.92	11.93
D12:6846985|6883183	D12|6825940|6883183	NA	11.81	19.31	NA	NA	13.66	NA	4.94	5.92	11.93
D12:7643907|7654133	D12|7643907|7654133	NA	6.89	NA	NA	NA	NA	NA	NA	NA	NA
D12:7701643|7716013	D12|7701643|7716013	NA	NA	NA	NA	16.61	NA	NA	NA	NA	140.22
D12:8068076|8106501	D12|8068076|8106501	NA	NA	NA	NA	7.81	NA	NA	NA	NA	NA
D13:1002258|1002340	D13|1002258|1002340	NA	NA	NA	NA	NA	NA	4.97	NA	NA	NA
[truncated: 194 more rows]
