# Supplementary material for: Transcriptomic repertoires depict the initiation of lint and fuzz fibres in cotton (Gossypium hirsutum L.)
Source: Plant Biotechnol J. 2017 Oct 18;16(5):1002–12. doi: 10.1111/pbi.12844 (PMC5902776; doi:10.1111/pbi.12844)
Supplement: Supplementary file 5 — Table S4 Antisense lncRNA‐mRNA pairs were identified. [file PBI-16-1002-s002.xlsx]

## Sheet: RNAplex.aln.name.desc
Table S4 Antisense lncRNA-mRNA pairs were identified.
mRNA/LncRNA_Name	KEGG Orthology	GO Component	GO Function	GO Process	Blast nr
>Gh_D03G1645	K13413|1|5e-63|239|vvi:100258699|mitogen-activated protein kinase kinase 4/5, plant [EC:2.7.12.2]	-	GO:0004672//protein kinase activity;GO:0000166//nucleotide binding	-	gi|590679722|ref|XP_007040661.1|/1.34532e-159/Mitogen-activated protein kinase kinase 5, putative [Theobroma cacao]
>TCONS_00053161
>Gh_A10G2339	-	-	-	-	gi|590709759|ref|XP_007048641.1|/1.33232e-61/VQ motif-containing protein, putative [Theobroma cacao]
>TCONS_00097139
>Gh_A12G1292	-	GO:0044464	GO:0015020//glucuronosyltransferase activity	GO:0009832//plant-type cell wall biogenesis;GO:0010413//glucuronoxylan metabolic process	gi|590691397|ref|XP_007043772.1|/0/Exostosin family protein [Theobroma cacao]
>TCONS_00038126
>Gh_D11G2615	-	-	-	-	gi|590642819|ref|XP_007030626.1|/3.84887e-26/Uncharacterized protein TCM_026396 [Theobroma cacao]
>TCONS_00080013
>Gh_D12G0168	K14837|1|1e-54|212|rcu:RCOM_1278180|nucleolar protein 12;K03243|2|3e-48|190|aly:ARALYDRAFT_313019|translation initiation factor 5B;K15032|3|2e-09|61.6|aly:ARALYDRAFT_495645|mTERF domain-containing protein, mitochondrial	-	-	-	gi|225432332|ref|XP_002276324.1|/7.10061e-84/PREDICTED: uncharacterized protein LOC100256384 [Vitis vinifera]
>TCONS_00084697
>Gh_D09G1720	-	-	-	-	gi|595832490|ref|XP_007206484.1|/2.51007e-10/hypothetical protein PRUPE_ppa019056mg, partial [Prunus persica]
>TCONS_00072557
>Gh_D01G1349	-	-	-	-	gi|6630448|gb|AAF19536.1|AC007190_4/3.61285e-08/F23N19.5 [Arabidopsis thaliana]
>TCONS_00044989
>Gh_D08G0222	-	GO:0044464	GO:0008194//UDP-glycosyltransferase activity	-	gi|590581575|ref|XP_007014385.1|/0/Core-2/I-branching beta-1,6-N-acetylglucosaminyltransferase family protein [Theobroma cacao]
>TCONS_00067701
>Gh_D02G1468	-	-	-	-	gi|590696275|ref|XP_007045121.1|/6.09494e-16/Uncharacterized protein TCM_010859 [Theobroma cacao]
>TCONS_00048395
>Gh_A04G0027	K11885|1|1e-175|614|pop:POPTR_744891|DNA damage-inducible protein 1	-	GO:0004175//endopeptidase activity	GO:0019538//protein metabolic process	gi|590604983|ref|XP_007020374.1|/0/Ubiquitin family protein [Theobroma cacao]
>TCONS_00009902
>Gh_D05G3120	K10760|1|6e-93|338|vvi:100247527|adenylate isopentenyltransferase (cytokinin synthase)	-	-	-	gi|590693369|ref|XP_007044313.1|/1.47429e-134/Cytokinin biosynthetic isopentenyltransferase, putative [Theobroma cacao]
>TCONS_00060388
>Gh_A09G1499	K01090|1|2e-21|101|sbi:SORBI_01g038410|protein phosphatase [EC:3.1.3.16];K14497|2|9e-19|92.8|pop:POPTR_422871|protein phosphatase 2C [EC:3.1.3.16]	GO:0043234//protein complex	GO:0004721//phosphoprotein phosphatase activity;GO:0043169//cation binding	GO:0006464//cellular protein modification process	gi|590630098|ref|XP_007027175.1|/4.2659e-163/Phosphatase 2C family protein [Theobroma cacao]
>TCONS_00028770
>Gh_A10G0537	K05666|1|3e-178|624|olu:OSTLU_35503|ATP-binding cassette, subfamily C (CFTR/MRP), member 2;K05658|2|2e-65|250|bdi:100833702|ATP-binding cassette, subfamily B (MDR/TAP), member 1	GO:0031224//intrinsic component of membrane	GO:0017111//nucleoside-triphosphatase activity;GO:0016628//oxidoreductase activity, acting on the CH-CH group of donors, NAD or NADP as acceptor;GO:0015405;GO:0032559	GO:0006810//transport;GO:0009207	gi|590620185|ref|XP_007024466.1|/0/Multidrug resistance-associated protein 6 isoform 1 [Theobroma cacao]
>TCONS_00031428
>Gh_A03G1576	-	GO:0031224//intrinsic component of membrane	-	GO:0030001//metal ion transport	gi|590680701|ref|XP_007040933.1|/0/Solute:sodium symporters,urea transmembrane transporters [Theobroma cacao]
>TCONS_00007097
>Gh_A04G0329	-	-	-	-	gi|590609966|ref|XP_007021683.1|/1.72277e-52/Fiber Fb17-like protein isoform 2 [Theobroma cacao]
>TCONS_00009145
>Gh_A01G1940	K15283|1|3e-27|120|sbi:SORBI_09g005210|solute carrier family 35, member E1	GO:0031224//intrinsic component of membrane	-	-	gi|590628788|ref|XP_007026813.1|/1.05786e-150/Nucleotide-sugar transporter family protein [Theobroma cacao]
>TCONS_00003155
>Gh_Sca006378G01	-	-	-	-	-
>TCONS_00104260
>Gh_A02G1594	K10756|1|2e-63|242|osa:4334389|replication factor C subunit 3/5	-	-	-	gi|590703492|ref|XP_007046888.1|/0/ATPase family associated with various cellular activities, putative [Theobroma cacao]
>TCONS_00005712
>Gh_D08G2199	-	-	-	-	gi|643708512|gb|KDP23428.1|/8.86007e-08/hypothetical protein JCGZ_23261 [Jatropha curcas]
>TCONS_00071051
>Gh_D07G2018	K11982|1|2e-12|68.6|bdi:100838213|E3 ubiquitin-protein ligase RNF115/126 [EC:6.3.2.19]	-	-	-	gi|590696886|ref|XP_007045287.1|/5.74552e-30/Uncharacterized protein TCM_011062 [Theobroma cacao]
>TCONS_00067325
>Gh_A11G1011	-	-	-	-	gi|590719459|ref|XP_007051060.1|/3.60646e-51/Uncharacterized protein TCM_004768 [Theobroma cacao]
>TCONS_00033351
>Gh_A09G0311	-	-	-	-	gi|590646666|ref|XP_007031686.1|/3.60088e-68/CCT motif family protein, putative [Theobroma cacao]
>TCONS_00027802
>Gh_D12G1739	-	-	-	-	gi|590667694|ref|XP_007037287.1|/0/RINT-1 / TIP-1 family isoform 1 [Theobroma cacao]
>TCONS_00085916
>Gh_D03G0720	-	-	-	-	gi|568876828|ref|XP_006491472.1|/9.53018e-44/PREDICTED: uncharacterized protein LOC102626455 [Citrus sinensis]
>TCONS_00052485
>Gh_D10G1515	-	-	-	-	gi|590657530|ref|XP_007034590.1|/1.33997e-10/Uncharacterized protein TCM_020500 [Theobroma cacao]
>TCONS_00077631
>Gh_A10G2117	-	-	-	-	gi|590562071|ref|XP_007008985.1|/1.1248e-47/Uncharacterized protein TCM_042514 [Theobroma cacao]
>TCONS_00032694
>Gh_D04G0265	-	-	-	-	gi|470145913|ref|XP_004308576.1|/1.90402e-17/PREDICTED: dynamin-related protein 4C-like [Fragaria vesca subsp. vesca]
>TCONS_00054762
>Gh_D01G0027	K09250|1|1e-16|82.4|vvi:100259081|cellular nucleic acid-binding protein	-	GO:0046914//transition metal ion binding;GO:0003676//nucleic acid binding	GO:0006351//transcription, DNA-templated	gi|568867048|ref|XP_006486858.1|/5.58676e-17/PREDICTED: glycine-rich protein 2-like [Citrus sinensis]
>TCONS_00044037
>Gh_A02G0947	-	-	GO:0005515//protein binding;GO:0004175//endopeptidase activity	GO:0019538//protein metabolic process;GO:0044092//negative regulation of molecular function	gi|590675014|ref|XP_007039328.1|/0/Subtilase family protein, putative isoform 2 [Theobroma cacao]
>TCONS_00003906
>Gh_D01G0091	-	-	-	-	gi|590670692|ref|XP_007038126.1|/3.63174e-62/Uncharacterized protein TCM_014746 [Theobroma cacao]
>TCONS_00045790
>Gh_A11G2025	-	-	-	-	gi|590639911|ref|XP_007029805.1|/5.76338e-06/Uncharacterized protein TCM_025680 [Theobroma cacao]
>TCONS_00034104
>Gh_D13G1067	K00873|1|0.0|806|mtr:MTR_7g100760|pyruvate kinase [EC:2.7.1.40]	-	GO:0031420;GO:0016301//kinase activity	GO:0006796//phosphate-containing compound metabolic process;GO:0006007//glucose catabolic process	gi|590641227|ref|XP_007030173.1|/0/Pyruvate kinase family protein [Theobroma cacao]
>TCONS_00088966
>Gh_D12G1414	-	GO:0044464	GO:0015020//glucuronosyltransferase activity	GO:0009832//plant-type cell wall biogenesis;GO:0010413//glucuronoxylan metabolic process	gi|590691397|ref|XP_007043772.1|/0/Exostosin family protein [Theobroma cacao]
>TCONS_00083789
>Gh_D11G0570	K09527|1|1e-09|60.5|cre:CHLREDRAFT_146571|DnaJ homolog subfamily C member 7;K09503|2|7e-09|58.2|cme:CML030C|DnaJ homolog subfamily A member 2;K03686|3|1e-08|57.4|ath:AT2G22360|molecular chaperone DnaJ;K09506|5|2e-08|56.6|gmx:100788305|DnaJ homolog subfamily A member 5	-	-	-	gi|590707478|ref|XP_007048016.1|/1.83464e-39/Chaperone protein dnaJ 20, putative [Theobroma cacao]
>TCONS_00080821
>Gh_D12G1415	-	-	-	-	gi|225425256|ref|XP_002269974.1|/1.35092e-67/PREDICTED: heme-binding protein 2-like [Vitis vinifera]
>TCONS_00083790
>Gh_A01G1105	-	-	-	-	-
>TCONS_00000859
>Gh_D11G1891	-	-	-	-	gi|590704173|ref|XP_007047085.1|/1.76677e-54/Uncharacterized protein TCM_000489 [Theobroma cacao]
>TCONS_00079465
>Gh_A03G1485	-	-	-	-	gi|590689157|ref|XP_007043149.1|/3.19264e-92/Transducin/WD40 repeat-like superfamily protein [Theobroma cacao]
>TCONS_00008582
>Gh_A06G0917	K13424|1|4e-17|87.0|ath:AT2G38470|WRKY transcription factor 33	-	-	-	gi|41057633|gb|AAR98818.1|/1.09714e-158/transcription factor WRKY1 [Gossypium arboreum]
>TCONS_00016764
>Gh_D12G0892	-	-	-	-	-
>TCONS_00083426
>Gh_D02G0561	-	-	-	-	gi|357438321|ref|XP_003589436.1|/8.39301e-13/Protein kinase-like protein [Medicago truncatula]
>TCONS_00049392
>Gh_D08G1354	-	-	-	-	gi|590720362|ref|XP_007051311.1|/6.00294e-11/Uncharacterized protein TCM_004955 [Theobroma cacao]
>TCONS_00068539
>Gh_D05G1838	K00856|1|9e-13|72.8|aly:ARALYDRAFT_889141|adenosine kinase [EC:2.7.1.20]	-	GO:0016772//transferase activity, transferring phosphorus-containing groups	GO:0006796//phosphate-containing compound metabolic process	gi|590593481|ref|XP_007017578.1|/0/PfkB-like carbohydrate kinase family protein isoform 1 [Theobroma cacao]
>TCONS_00056998
>Gh_D09G1799	-	-	-	-	gi|590679396|ref|XP_007040569.1|/1.03624e-64/Uncharacterized protein TCM_016495 [Theobroma cacao]
>TCONS_00074330
>Gh_D12G0085	-	-	GO:0060089	GO:0009314//response to radiation;GO:0023052//signaling	gi|590718409|ref|XP_007050812.1|/0/Phototropic-responsive NPH3 family protein isoform 1 [Theobroma cacao]
>TCONS_00082843
>Gh_A01G0548	K13457|1|7e-87|320|vvi:100252764|disease resistance protein RPM1;K03013|5|4e-75|281|vvi:100258335|DNA-directed RNA polymerases I, II, and III subunit RPABC1	-	-	-	gi|590607983|ref|XP_007021141.1|/0/Nbs-lrr resistance protein, putative isoform 1 [Theobroma cacao]
>TCONS_00000395
>Gh_D12G0915	K00423|1|3e-53|207|vvi:100251280|L-ascorbate oxidase [EC:1.10.3.3]	-	-	-	gi|590707513|ref|XP_007048026.1|/4.88504e-154/Cupredoxin superfamily protein [Theobroma cacao]
>TCONS_00083447
>Gh_D02G1506	-	-	-	-	gi|590692094|ref|XP_007043964.1|/3.49898e-40/Uncharacterized protein isoform 1 [Theobroma cacao]
>TCONS_00050167
>Gh_A01G1813	K01802|1|1e-19|94.7|osa:4328090|peptidylprolyl isomerase [EC:5.2.1.8];K14826|4|2e-14|77.8|pop:POPTR_422620|FK506-binding nuclear protein [EC:5.2.1.8]	-	GO:0016853//isomerase activity	-	gi|590631380|ref|XP_007027546.1|/1.41959e-107/FKBP-like peptidyl-prolyl cis-trans isomerase family protein isoform 1 [Theobroma cacao]
>TCONS_00003079
>Gh_A05G1280	K16055|1|0.0|1416|rcu:RCOM_1253000|trehalose 6-phosphate synthase/phosphatase [EC:2.4.1.15 3.1.3.12]	-	GO:0019203//carbohydrate phosphatase activity;GO:0035251//UDP-glucosyltransferase activity	GO:0005991//trehalose metabolic process	gi|590623144|ref|XP_007025244.1|/0/Trehalose-6-phosphate synthase isoform 1 [Theobroma cacao]
>TCONS_00011662
>Gh_A09G0368	-	-	-	-	-
>TCONS_00026218
>Gh_A05G2527	-	-	-	-	-
>TCONS_00012502
>Gh_D06G0671	K01301|1|0.0|754|zma:100280900|glutamate carboxypeptidase II [EC:3.4.17.21]	-	-	-	gi|590576626|ref|XP_007013008.1|/0/Peptidase M28 family protein isoform 1 [Theobroma cacao]
>TCONS_00062906
>Gh_A12G1694	K01365|1|6e-163|571|rcu:RCOM_1507820|cathepsin L [EC:3.4.22.15]	GO:0044432;GO:0016023//cytoplasmic membrane-bounded vesicle	GO:0004175//endopeptidase activity;GO:0016628//oxidoreductase activity, acting on the CH-CH group of donors, NAD or NADP as acceptor	GO:0019538//protein metabolic process	gi|590669567|ref|XP_007037812.1|/1.68009e-180/Cysteine proteinases superfamily protein isoform 1 [Theobroma cacao]
>TCONS_00038444
>Gh_D07G1602	-	-	-	-	-
>TCONS_00065285
>Gh_A10G0724	-	-	-	-	gi|590618982|ref|XP_007024193.1|/0/Tesmin/TSO1-like CXC domain-containing protein [Theobroma cacao]
>TCONS_00029727
>Gh_D08G2748	K13407|1|5e-103|373|pop:POPTR_588365|cytochrome P450, family 94, subfamily A, polypeptide 1 (fatty acid omega-hydroxylase) [EC:1.14.-.-];K00517|2|5e-101|366|aly:ARALYDRAFT_324175|[EC:1.14.-.-]	-	GO:0004497//monooxygenase activity;GO:0005506//iron ion binding	-	gi|255572197|ref|XP_002527038.1|/1.18697e-170/cytochrome P450, putative [Ricinus communis]
>TCONS_00101139
>Gh_D10G1991	K04733|1|8e-62|236|smo:SELMODRAFT_159261|interleukin-1 receptor-associated kinase 4 [EC:2.7.11.1];K13430|3|1e-58|226|rcu:RCOM_1078760|serine/threonine-protein kinase PBS1 [EC:2.7.11.1]	-	GO:0004672//protein kinase activity	-	gi|590568074|ref|XP_007010690.1|/0/Kinase protein with adenine nucleotide alpha hydrolases-like domain [Theobroma cacao]
>TCONS_00077962
>Gh_D01G1957	-	-	-	-	gi|10140689|gb|AAG13524.1|AC068924_29/4.40291e-06/putative non-LTR retroelement reverse transcriptase [Oryza sativa Japonica Group]
>TCONS_00047087
>Gh_D07G0907	-	-	-	-	gi|590713534|ref|XP_007049670.1|/4.78653e-21/Uncharacterized protein TCM_002773 [Theobroma cacao]
>TCONS_00066470
>Gh_D13G1385	K13416|1|4e-63|241|ath:AT4G33430|brassinosteroid insensitive 1-associated receptor kinase 1 [EC:2.7.10.1 2.7.11.1];K13417|4|1e-61|236|ath:AT2G13790|somatic embryogenesis receptor kinase 4 [EC:2.7.10.1 2.7.11.1]	-	GO:0030246//carbohydrate binding;GO:0004702//receptor signaling protein serine/threonine kinase activity;GO:0032559	GO:0006464//cellular protein modification process	gi|590605447|ref|XP_007020488.1|/0/Concanavalin A-like lectin protein kinase family protein [Theobroma cacao]
>TCONS_00087457
>Gh_A11G1601	K09422|1|5e-89|325|vvi:100245558|myb proto-oncogene protein, plant	GO:0043231//intracellular membrane-bounded organelle	GO:0003676//nucleic acid binding	-	gi|590702527|ref|XP_007046650.1|/2.44952e-91/MYB domain class transcription factor [Theobroma cacao]
>TCONS_00035941
>Gh_A04G0617	K14488|1|7e-51|196|vvi:100253355|SAUR family protein	-	-	-	gi|590630745|ref|XP_007027363.1|/3.20624e-57/SAUR family protein [Theobroma cacao]
>TCONS_00010405
>Gh_D07G1153	-	-	-	-	gi|590646250|ref|XP_007031571.1|/1.37377e-76/Uncharacterized protein TCM_016960 [Theobroma cacao]
>TCONS_00064907
>Gh_D05G1163	-	-	-	-	gi|590615713|ref|XP_007023301.1|/8.08552e-43/Calcium-binding EF-hand family protein isoform 1 [Theobroma cacao]
>TCONS_00056587
>Gh_A03G1824	-	-	-	-	gi|590684047|ref|XP_007041748.1|/6.97161e-39/Uncharacterized protein TCM_006565 [Theobroma cacao]
>TCONS_00008814
>Gh_A05G1113	-	-	-	-	gi|590620000|ref|XP_007024425.1|/4.41019e-23/Ubiquitin-conjugating enzyme family protein [Theobroma cacao]
>TCONS_00014057
>Gh_A05G2523	-	-	-	-	-
>TCONS_00012490
>Gh_A02G1124	K01115|1|0.0|1192|pop:POPTR_781949|phospholipase D [EC:3.1.4.4]	GO:0044464	GO:0046872//metal ion binding;GO:0004620//phospholipase activity	GO:0006650//glycerophospholipid metabolic process	gi|590620148|ref|XP_007024459.1|/0/Phospholipase D alpha 4 [Theobroma cacao]
>TCONS_00004053
>Gh_D03G0332	K04733|1|9e-25|114|aly:ARALYDRAFT_916421|interleukin-1 receptor-associated kinase 4 [EC:2.7.11.1];K00924|3|3e-22|105|osa:4337593|[EC:2.7.1.-];K13415|4|3e-21|102|rcu:RCOM_0478150|protein brassinosteroid insensitive 1 [EC:2.7.10.1 2.7.11.1]	-	-	-	gi|590706612|ref|XP_007047770.1|/0/U-box domain-containing protein kinase family protein, putative [Theobroma cacao]
>TCONS_00052181
>Gh_D08G0298	K05681|1|2e-66|251|cme:CMS467C|ATP-binding cassette, subfamily G (WHITE), member 2;K12843|2|4e-47|187|vvi:100248403|U4/U6 small nuclear ribonucleoprotein PRP3;K02065|4|4e-13|75.1|pop:POPTR_246085|putative ABC transport system ATP-binding protein	GO:0044464	GO:0017111//nucleoside-triphosphatase activity;GO:0015098//molybdate ion transmembrane transporter activity;GO:0032559	GO:0009207	gi|590605186|ref|XP_007020427.1|/0/ABC-2 type transporter family protein [Theobroma cacao]
>TCONS_00069647
>Gh_A11G0765	-	-	-	-	gi|590722656|ref|XP_007051957.1|/9.23998e-33/Peptidoglycan-binding LysM domain-containing protein, putative [Theobroma cacao]
>TCONS_00033173
>Gh_D02G1482	K11267|1|1e-44|176|vvi:100854206|sister chromatid cohesion protein PDS5	-	-	-	gi|590627185|ref|XP_007026379.1|/1.03004e-47/Androgen induced inhibitor of proliferation / pds5 isoform 2 [Theobroma cacao]
>TCONS_00048407
>Gh_D05G0015	K04733|1|1e-46|186|smo:SELMODRAFT_33807|interleukin-1 receptor-associated kinase 4 [EC:2.7.11.1];K05658|2|2e-46|185|vvi:100262734|ATP-binding cassette, subfamily B (MDR/TAP), member 1;K13430|4|8e-45|180|vvi:100254113|serine/threonine-protein kinase PBS1 [EC:2.7.11.1]	-	-	-	gi|590582213|ref|XP_007014561.1|/0/Kinase protein with adenine nucleotide alpha hydrolases-like domain, putative isoform 1 [Theobroma cacao]
>TCONS_00058340
>Gh_A08G0116	K08286|1|1e-57|222|aly:ARALYDRAFT_494187|protein-serine/threonine kinase [EC:2.7.11.-];K08282|2|2e-57|221|ath:AT3G45780|non-specific serine/threonine protein kinase [EC:2.7.11.1]	-	GO:0004672//protein kinase activity;GO:0000166//nucleotide binding	-	gi|590583653|ref|XP_007014959.1|/4.6295e-169/AGC (cAMP-dependent, cGMP-dependent and protein kinase C) kinase family protein, putative isoform 1 [Theobroma cacao]
>TCONS_00022509
>Gh_D09G0151	-	-	-	-	gi|586637197|gb|AHJ79167.1|/0/NAC domain protein NAC26 [Gossypium hirsutum]
>TCONS_00071427
>Gh_A10G0015	K14488|1|1e-48|190|vvi:100242742|SAUR family protein	-	-	-	gi|590616945|ref|XP_007023649.1|/7.68149e-50/SAUR-like auxin-responsive protein family, putative [Theobroma cacao]
>TCONS_00029247
>Gh_D03G1504	K05280|1|1e-83|309|vvi:100263810|flavonoid 3'-monooxygenase [EC:1.14.13.21];K13083|3|2e-81|301|mtr:MTR_144s0009|cytochrome P450, family 75, subfamily A (flavonoid 3',5'-hydroxylase) [EC:1.14.13.88]	-	GO:0046872//metal ion binding;GO:0016491//oxidoreductase activity	-	gi|590677243|ref|XP_007039966.1|/0/Cytochrome P450, putative [Theobroma cacao]
>TCONS_00053059
>Gh_D07G1333	-	-	GO:0005488//binding	-	gi|332322131|emb|CCA66039.1|/8.9289e-14/hypothetical protein [Beta vulgaris subsp. vulgaris]
>TCONS_00065038
>Gh_A07G2055	-	-	-	-	gi|590646329|ref|XP_007031593.1|/1.17278e-124/ARM repeat superfamily protein [Theobroma cacao]
>TCONS_00020655
>Gh_A07G1030	-	-	-	-	-
>TCONS_00019778
>Gh_D12G2193	-	-	-	-	-
>TCONS_00084318
>Gh_A12G1720	K15631|1|4e-06|50.8|ppp:PHYPADRAFT_118134|molybdenum cofactor sulfurtransferase [EC:2.8.1.9]	-	GO:0048037//cofactor binding	-	gi|590670201|ref|XP_007037989.1|/0/Pyridoxal phosphate-dependent transferases superfamily protein [Theobroma cacao]
>TCONS_00040336
>Gh_A05G3386	-	-	GO:0061135	GO:0010466//negative regulation of peptidase activity	gi|590638325|ref|XP_007029361.1|/2.47693e-88/Kunitz family trypsin and protease inhibitor protein, putative [Theobroma cacao]
>TCONS_00015884
>Gh_A07G2322	-	-	-	-	-
>TCONS_00094761
>Gh_D02G2084	K00873|1|3e-27|117|vvi:100255934|pyruvate kinase [EC:2.7.1.40]	-	-	-	gi|148910160|gb|ABR18162.1|/5.04345e-26/unknown [Picea sitchensis]
>TCONS_00048849
>Gh_A11G1495	-	-	-	-	gi|590652097|ref|XP_007033063.1|/4.92597e-26/Ubiquitin-like superfamily protein [Theobroma cacao]
>TCONS_00035864
>Gh_A11G2977	-	GO:0043231//intracellular membrane-bounded organelle	-	GO:0006810//transport	gi|590627859|ref|XP_007026562.1|/1.91366e-58/Prenylated RAB acceptor 1.B4 [Theobroma cacao]
>TCONS_00097250
>Gh_D02G1122	K11267|1|2e-24|109|vvi:100854206|sister chromatid cohesion protein PDS5	-	-	-	gi|590627185|ref|XP_007026379.1|/5.9972e-24/Androgen induced inhibitor of proliferation / pds5 isoform 2 [Theobroma cacao]
>TCONS_00048100
>Gh_D11G3290	K07195|1|0.0|697|pop:POPTR_561517|exocyst complex component 7	-	-	-	gi|590629951|ref|XP_007027133.1|/0/Exocyst subunit exo70 family protein H4 [Theobroma cacao]
>TCONS_00080435
>Gh_A09G2466	K02982|1|3e-84|308|ath:ArthCp061|small subunit ribosomal protein S3	GO:0000314//organellar small ribosomal subunit;GO:0009536//plastid	GO:0003723//RNA binding;GO:0005198//structural molecule activity	GO:0010467//gene expression	gi|325210966|ref|YP_004286042.1|/5.10581e-90/ribosomal protein S3 [Gossypium thurberi]
>TCONS_00096259
>Gh_D11G0536	-	-	-	-	gi|590706601|ref|XP_007047767.1|/3.62821e-78/Tetratricopeptide repeat (TPR)-like superfamily protein, putative [Theobroma cacao]
>TCONS_00080796
>Gh_A12G0550	-	-	-	-	gi|657948407|ref|XP_008337555.1|/2.82309e-21/PREDICTED: gibberellin-regulated protein 11-like [Malus domestica]
>TCONS_00039409
>Gh_D12G0552	K01757|1|1e-17|89.0|ath:AT1G74010|strictosidine synthase [EC:4.3.3.2]	-	GO:0016829//lyase activity	-	gi|590702057|ref|XP_007046542.1|/6.93734e-122/Calcium-dependent phosphotriesterase superfamily protein, putative [Theobroma cacao]
>TCONS_00083153
>Gh_D10G1677	K00924|1|8e-44|176|ath:AT1G14370|[EC:2.7.1.-];K13429|3|3e-42|171|sbi:SORBI_02g029560|chitin elicitor receptor kinase 1;K04733|5|6e-42|169|ath:AT5G38990|interleukin-1 receptor-associated kinase 4 [EC:2.7.11.1]	-	GO:0004672//protein kinase activity;GO:0032559	GO:0006464//cellular protein modification process	gi|590660881|ref|XP_007035517.1|/1.25645e-173/Kinase superfamily protein isoform 1 [Theobroma cacao]
>TCONS_00077757
>Gh_D13G2349	K08237|1|1e-60|232|ath:AT4G01070|hydroquinone glucosyltransferase [EC:2.4.1.218];K13263|5|4e-57|220|gmx:100101902|isoflavone 7-O-glucosyltransferase [EC:2.4.1.170]	-	GO:0016757//transferase activity, transferring glycosyl groups	-	gi|590588101|ref|XP_007016124.1|/6.07558e-142/Glycosyltransferase, putative [Theobroma cacao]
>TCONS_00088135
>Gh_D11G1830	K08900|1|3e-96|350|pop:POPTR_550987|mitochondrial chaperone BCS1;K13120|3|4e-85|313|vvi:100263357|protein FAM32A	-	GO:0017111//nucleoside-triphosphatase activity;GO:0000166//nucleotide binding	GO:0009725//response to hormone	gi|590703255|ref|XP_007046825.1|/0/P-loop containing nucleoside triphosphate hydrolases superfamily protein isoform 1 [Theobroma cacao]
>TCONS_00081628
>Gh_D09G2281	-	-	-	-	gi|590661563|ref|XP_007035708.1|/4.35236e-113/Uncharacterized protein TCM_021297 [Theobroma cacao]
>TCONS_00072917
>Gh_A12G1744	K01845|1|9e-30|129|mtr:MTR_3g118070|glutamate-1-semialdehyde 2,1-aminomutase [EC:5.4.3.8]	-	-	-	gi|590670477|ref|XP_007038067.1|/1.46994e-70/Tapetum determinant 1 [Theobroma cacao]
>TCONS_00040352
>Gh_D12G1719	-	-	-	-	gi|590729235|ref|XP_007099756.1|/3.19172e-168/Uncharacterized protein TCM_045761 [Theobroma cacao]
>TCONS_00085900
>Gh_D01G1408	K14327|1|1e-09|60.1|vvi:100258101|regulator of nonsense transcripts 2;K01855|2|2e-08|56.2|vvi:100244254|tRNA pseudouridine38/39 synthase [EC:5.4.99.45]	-	-	-	gi|222612559|gb|EEE50691.1|/2.1436e-29/hypothetical protein OsJ_30951 [Oryza sativa Japonica Group]
>TCONS_00045039
>Gh_A10G2322	K03327|1|2e-179|627|rcu:RCOM_0377030|multidrug resistance protein, MATE family	GO:0044464	GO:0015291//secondary active transmembrane transporter activity	GO:0015893//drug transport	gi|590653913|ref|XP_007033555.1|/0/MATE efflux family protein [Theobroma cacao]
>TCONS_00097088
>Gh_D09G1595	K00432|1|1e-65|246|rcu:RCOM_0574830|glutathione peroxidase [EC:1.11.1.9]	-	GO:0004601//peroxidase activity	GO:0008152//metabolic process;GO:0006950//response to stress	gi|255577761|ref|XP_002529755.1|/2.65095e-64/glutathione peroxidase, putative [Ricinus communis]
>TCONS_00072467
>Gh_D02G1489	-	-	-	-	gi|590691921|ref|XP_007043918.1|/0/Uncharacterized protein TCM_008615 [Theobroma cacao]
>TCONS_00050158
>Gh_A09G2026	-	-	-	-	gi|590660159|ref|XP_007035324.1|/2.04887e-73/Uncharacterized protein TCM_021048 [Theobroma cacao]
>TCONS_00027452
>Gh_D12G2831	-	-	-	-	gi|590687491|ref|XP_007042679.1|/9.47356e-40/Uncharacterized protein TCM_007254 [Theobroma cacao]
>TCONS_00102276
>Gh_D11G1922	K14007|1|4e-07|55.5|pop:POPTR_729791|protein transport protein SEC24;K12831|3|3e-06|52.8|zma:100501457|splicing factor 3B subunit 4	-	-	-	gi|590704578|ref|XP_007047197.1|/0/Transducin/WD40 repeat-like superfamily protein isoform 2 [Theobroma cacao]
>TCONS_00081712
>Gh_A07G0046	-	-	-	-	gi|590577092|ref|XP_007013139.1|/0/RHO guanyl-nucleotide exchange factor 8, putative [Theobroma cacao]
>TCONS_00019004
>Gh_Sca006568G02	-	-	-	-	-
>TCONS_00104392
>Gh_D08G1616	-	-	-	-	gi|590724884|ref|XP_007052594.1|/0/C2 calcium/lipid-binding plant phosphoribosyltransferase family protein [Theobroma cacao]
>TCONS_00068728
>Gh_D05G0541	K13065|1|2e-134|477|vvi:100265530|shikimate O-hydroxycinnamoyltransferase [EC:2.3.1.133]	-	GO:0016747//transferase activity, transferring acyl groups other than amino-acyl groups	-	gi|590572596|ref|XP_007011895.1|/5.80045e-143/Hydroxycinnamoyl CoA shikimate/quinate hydroxycinnamoyltransferase, putative isoform 1 [Theobroma cacao]
>TCONS_00058660
>Gh_D11G3032	-	-	-	-	gi|590640946|ref|XP_007030095.1|/8.77089e-22/Uncharacterized protein isoform 3 [Theobroma cacao]
>TCONS_00080282
>Gh_A02G0141	-	-	-	-	-
>TCONS_00003276
>Gh_A07G2332	K14291|1|3e-43|172|gmx:100775515|phosphorylated adapter RNA export protein	-	-	-	gi|590573854|ref|XP_007012237.1|/3.32602e-72/RNA-binding domain, putative [Theobroma cacao]
>TCONS_00094775
>Gh_A07G1544	K14638|1|2e-107|387|ppp:PHYPADRAFT_189464|solute carrier family 15 (peptide/histidine transporter), member 3/4	-	-	-	gi|590711617|ref|XP_007049158.1|/0/Major facilitator superfamily protein isoform 1 [Theobroma cacao]
>TCONS_00021968
>Gh_D10G0070	-	-	GO:0046993;GO:0050662//coenzyme binding	GO:0008152//metabolic process	gi|590614867|ref|XP_007023064.1|/3.38139e-67/FAD-binding Berberine family protein [Theobroma cacao]
>TCONS_00076539
>Gh_A11G1973	-	-	-	-	gi|695044924|ref|XP_009410235.1|/4.87284e-34/PREDICTED: uncharacterized protein LOC103992314 [Musa acuminata subsp. malaccensis]
>TCONS_00036313
>Gh_A11G1244	K00799|1|7e-88|321|vvi:100243021|glutathione S-transferase [EC:2.5.1.18]	-	GO:0016846//carbon-sulfur lyase activity	-	gi|590715044|ref|XP_007050084.1|/3.96336e-102/Glutathione S-transferase tau 7 [Theobroma cacao]
>TCONS_00033527
>Gh_Sca023723G01	K03013|1|3e-17|86.3|vvi:100258335|DNA-directed RNA polymerases I, II, and III subunit RPABC1;K13457|2|2e-09|60.5|pop:POPTR_755797|disease resistance protein RPM1	-	-	-	gi|590565347|ref|XP_007009923.1|/1.06881e-48/NBS type disease resistance protein, putative [Theobroma cacao]
>TCONS_00096408
>Gh_D10G0067	K00279|1|5e-09|61.2|smo:SELMODRAFT_98722|cytokinin dehydrogenase [EC:1.5.99.12];K00102|2|1e-06|53.1|rcu:RCOM_0422880|D-lactate dehydrogenase (cytochrome) [EC:1.1.2.4]	-	GO:0046993;GO:0050662//coenzyme binding	GO:0008152//metabolic process	gi|590614835|ref|XP_007023055.1|/0/FAD-binding Berberine family protein [Theobroma cacao]
>TCONS_00076537
>Gh_D03G0245	-	-	-	-	gi|590705584|ref|XP_007047479.1|/1.9698e-48/Uncharacterized protein isoform 1 [Theobroma cacao]
>TCONS_00050909
>Gh_A05G1272	-	-	-	-	gi|590622982|ref|XP_007025200.1|/7.78275e-92/Uncharacterized protein TCM_029567 [Theobroma cacao]
>TCONS_00011658
>Gh_A04G1240	-	-	-	-	gi|590696893|ref|XP_007045289.1|/3.11053e-44/Uncharacterized protein TCM_011065 [Theobroma cacao]
>TCONS_00009840
>Gh_A11G2999	-	-	-	-	gi|593261720|ref|XP_007133039.1|/1.85611e-12/hypothetical protein PHAVU_011G146200g [Phaseolus vulgaris]
>TCONS_00097289
>Gh_D11G0163	-	-	-	-	-
>TCONS_00078320
>Gh_D10G0890	-	-	-	-	-
>TCONS_00077119
>Gh_A04G1453	K00430|1|1e-134|477|rcu:RCOM_0774200|peroxidase [EC:1.11.1.7]	-	GO:0005506//iron ion binding;GO:0003824//catalytic activity;GO:0016209//antioxidant activity	GO:0008152//metabolic process;GO:0006950//response to stress	gi|590686359|ref|XP_007042356.1|/5.58552e-151/Peroxidase superfamily protein [Theobroma cacao]
>TCONS_00090106
>Gh_A09G2419	K15113|1|6e-135|478|pop:POPTR_577051|solute carrier family 25 (mitochondrial iron transporter), member 28/37	GO:0019866//organelle inner membrane;GO:0031224//intrinsic component of membrane	-	GO:0006810//transport	gi|590627967|ref|XP_007026591.1|/9.07116e-156/Mitochondrial substrate carrier family protein isoform 1 [Theobroma cacao]
>TCONS_00096185
>Gh_D05G0157	-	-	-	-	gi|242080561|ref|XP_002445049.1|/1.33213e-08/hypothetical protein SORBIDRAFT_07g003376 [Sorghum bicolor]
>TCONS_00055985
>Gh_Sca005287G01	-	-	-	-	gi|590566813|ref|XP_007010340.1|/2.2628e-150/Cysteine/Histidine-rich C1 domain family protein, putative [Theobroma cacao]
>TCONS_00103489
>Gh_D03G0286	-	-	-	-	gi|590706062|ref|XP_007047617.1|/0/CBS domain-containing protein with a domain of Uncharacterized protein function (DUF21) [Theobroma cacao]
>TCONS_00050944
>Gh_A09G0845	K03885|1|0.0|756|mtr:MTR_5g071250|NADH dehydrogenase [EC:1.6.99.3]	-	-	-	gi|590587865|ref|XP_007016078.1|/0/Alternative NAD(P)H dehydrogenase 1 [Theobroma cacao]
>TCONS_00028263
>Gh_D11G1576	-	-	-	-	-
>TCONS_00079243
>Gh_D06G2250	-	-	-	-	gi|590627241|ref|XP_007026393.1|/0/Oligopeptide transporter 5 [Theobroma cacao]
>TCONS_00064120
>Gh_A06G1750	-	-	GO:0005488//binding	GO:0006915//apoptotic process	gi|590626743|ref|XP_007026254.1|/2.88148e-67/Fumarylacetoacetase [Theobroma cacao]
>TCONS_00017449
>Gh_D03G1266	K01537|1|0.0|1749|pop:POPTR_768258|Ca2+-transporting ATPase [EC:3.6.3.8]	GO:0031227//intrinsic component of endoplasmic reticulum membrane	GO:0019829//cation-transporting ATPase activity;GO:0032559	GO:0010038//response to metal ion;GO:0009206;GO:0000041//transition metal ion transport;GO:0030003//cellular cation homeostasis;GO:0070838//divalent metal ion transport	gi|590589872|ref|XP_007016574.1|/0/Endoplasmic reticulum [ER]-type calcium ATPase isoform 1 [Theobroma cacao]
>TCONS_00052886
>Gh_A02G0685	K13463|1|9e-38|152|rcu:RCOM_0498810|coronatine-insensitive protein 1	-	-	-	gi|590562455|ref|XP_007009091.1|/1.11115e-41/RNI-like superfamily protein [Theobroma cacao]
>TCONS_00003663
>Gh_A09G1459	K14497|1|2e-12|72.4|vcn:VOLCADRAFT_121292|protein phosphatase 2C [EC:3.1.3.16]	GO:0016020//membrane	-	GO:0048827//phyllome development	gi|590629573|ref|XP_007027029.1|/0/Poltergeist like 4, putative [Theobroma cacao]
>TCONS_00028743
>Gh_A06G1587	-	-	-	-	-
>TCONS_00017361
>Gh_D04G0713	K07195|1|0.0|669|rcu:RCOM_0830440|exocyst complex component 7	-	-	-	gi|590647587|ref|XP_007031942.1|/0/Exocyst subunit exo70 family protein C2, putative [Theobroma cacao]
>TCONS_00055060
>Gh_A05G2950	-	-	-	-	-
>TCONS_00015452
>Gh_A13G0767	-	-	-	-	gi|590698451|ref|XP_007045720.1|/0/Armadillo/beta-catenin-like repeat family protein, putative [Theobroma cacao]
>TCONS_00043046
>Gh_D06G1685	-	-	-	-	gi|319433453|gb|ADV57644.1|/9.34788e-78/copper binding protein 9 [Gossypium hirsutum]
>TCONS_00063729
>Gh_D08G2685	-	-	-	-	gi|590721613|ref|XP_007051663.1|/4.32411e-64/Calcium-dependent lipid-binding family protein, putative [Theobroma cacao]
>TCONS_00101028
>Gh_A13G0320	-	-	-	-	gi|590686113|ref|XP_007042284.1|/0/COBRA-like protein 6 precursor [Theobroma cacao]
>TCONS_00041020
>Gh_A12G1836	K05681|1|4e-72|271|cme:CMS467C|ATP-binding cassette, subfamily G (WHITE), member 2;K12843|2|6e-51|200|vvi:100248403|U4/U6 small nuclear ribonucleoprotein PRP3;K01990|4|3e-13|75.5|cme:CMR388C|ABC-2 type transport system ATP-binding protein;K05663|5|1e-11|70.1|ath:AT5G58270|mitochondrial ABC transporter ATM	GO:0044464	GO:0017111//nucleoside-triphosphatase activity;GO:0015604//organic phosphonate transmembrane transporter activity;GO:0032559	GO:0009207	gi|590680400|ref|XP_007040852.1|/0/ATP-binding cassette 14 [Theobroma cacao]
>TCONS_00038547
>Gh_D09G1667	-	-	-	-	-
>TCONS_00074247
>Gh_A13G1732	K00924|1|7e-34|143|ath:AT1G28440|[EC:2.7.1.-]	-	GO:0016628//oxidoreductase activity, acting on the CH-CH group of donors, NAD or NADP as acceptor;GO:0016772//transferase activity, transferring phosphorus-containing groups	GO:0006796//phosphate-containing compound metabolic process	gi|590576505|ref|XP_007012977.1|/9.11067e-173/Leucine-rich repeat family protein / extensin family protein [Theobroma cacao]
>TCONS_00042220
>Gh_A05G0218	-	-	-	-	gi|590678285|ref|XP_007040258.1|/2.66668e-56/Uncharacterized protein TCM_016267 [Theobroma cacao]
>TCONS_00013479
>Gh_A11G1171	K03109|1|3e-21|98.2|aly:ARALYDRAFT_906164|signal recognition particle subunit SRP9	GO:0048500//signal recognition particle	GO:0003723//RNA binding	GO:0006448//regulation of translational elongation;GO:0006613//cotranslational protein targeting to membrane	gi|720058095|ref|XP_010274175.1|/1.86175e-20/PREDICTED: signal recognition particle 9 kDa protein [Nelumbo nucifera]
>TCONS_00035647
>Gh_D13G1376	K06674|1|8e-11|67.4|gmx:100788674|structural maintenance of chromosome 2;K06675|2|7e-10|64.3|ath:AT5G48600|structural maintenance of chromosome 4;K10405|3|9e-10|63.9|sbi:SORBI_06g029500|kinesin family member C1;K06636|4|1e-08|60.5|aly:ARALYDRAFT_323999|structural maintenance of chromosome 1	-	-	-	gi|590605294|ref|XP_007020454.1|/0/Uncharacterized protein isoform 1 [Theobroma cacao]
>TCONS_00087450
>Gh_D13G0666	-	-	-	-	gi|590690506|ref|XP_007043526.1|/1.18922e-51/Uncharacterized protein TCM_007987 [Theobroma cacao]
>TCONS_00086889
>Gh_D04G0840	-	-	-	-	-
>TCONS_00055168
>Gh_D02G0839	K14498|1|1e-164|577|rcu:RCOM_1037080|serine/threonine-protein kinase SRK2 [EC:2.7.11.1]	-	GO:0004672//protein kinase activity;GO:0032559	GO:0006464//cellular protein modification process	gi|590597835|ref|XP_007018725.1|/1.00352e-168/Kinase superfamily protein isoform 1 [Theobroma cacao]
>TCONS_00047828
>Gh_D12G0403	K00924|1|0.0|866|aly:ARALYDRAFT_476729|[EC:2.7.1.-];K08286|5|4e-155|547|ath:AT4G28490|protein-serine/threonine kinase [EC:2.7.11.-]	GO:0031224//intrinsic component of membrane	GO:0004702//receptor signaling protein serine/threonine kinase activity;GO:0016628//oxidoreductase activity, acting on the CH-CH group of donors, NAD or NADP as acceptor;GO:0032559	GO:0006464//cellular protein modification process	gi|590681968|ref|XP_007041221.1|/0/Leucine-rich receptor-like protein kinase family protein, putative [Theobroma cacao]
>TCONS_00083048
>Gh_D02G0299	-	-	-	-	gi|595832490|ref|XP_007206484.1|/7.02999e-09/hypothetical protein PRUPE_ppa019056mg, partial [Prunus persica]
>TCONS_00049220
>Gh_A08G1069	-	-	-	-	gi|590720219|ref|XP_007051272.1|/3.87003e-31/RAD-like 6 [Theobroma cacao]
>TCONS_00024997
>Gh_A07G2295	K05759|1|1e-46|182|pop:POPTR_668776|profilin	GO:0005856//cytoskeleton	-	GO:0007010//cytoskeleton organization	gi|590573710|ref|XP_007012197.1|/8.82948e-52/Profilin 5 isoform 2, partial [Theobroma cacao]
>TCONS_00094725
>Gh_D09G1582	K00522|1|2e-82|303|pop:POPTR_822369|ferritin heavy chain [EC:1.16.3.1]	GO:0009536//plastid	GO:0016724;GO:0005506//iron ion binding	GO:0008152//metabolic process;GO:0000041//transition metal ion transport;GO:0006875//cellular metal ion homeostasis	gi|590627973|ref|XP_007026593.1|/1.62799e-95/Ferretin 1 isoform 1 [Theobroma cacao]
>TCONS_00072455
>Gh_D07G1593	-	-	-	-	gi|242061820|ref|XP_002452199.1|/2.07921e-08/hypothetical protein SORBIDRAFT_04g021635 [Sorghum bicolor]
>TCONS_00065278
>Gh_A10G1067	-	-	-	-	gi|590657202|ref|XP_007034496.1|/1.16461e-100/Disease resistance-responsive (dirigent-like protein) family protein [Theobroma cacao]
>TCONS_00031836
>Gh_A09G0352	K11714|1|1e-06|52.0|osa:4338659|rhamnogalacturonan II specific xylosyltransferase [EC:2.4.2.-]	-	-	-	gi|567909539|ref|XP_006447083.1|/2.57245e-59/hypothetical protein CICLE_v10018159mg, partial [Citrus clementina]
>TCONS_00027838
>Gh_A09G0337	-	-	-	-	gi|590646972|ref|XP_007031771.1|/1.0427e-94/Uncharacterized protein TCM_017093 [Theobroma cacao]
>TCONS_00027828
>Gh_A05G0608	K03004|1|3e-06|50.8|sbi:SORBI_03g003610|DNA-directed RNA polymerase I subunit RPA43	-	-	-	gi|590584988|ref|XP_007015328.1|/8.78915e-93/Histone superfamily protein, putative [Theobroma cacao]
>TCONS_00011284
>Gh_A13G0709	-	-	-	-	gi|590699446|ref|XP_007045930.1|/1.12916e-64/Remorin family protein [Theobroma cacao]
>TCONS_00041373
>Gh_D05G3796	K01115|1|4e-06|53.5|vcn:VOLCADRAFT_99471|phospholipase D [EC:3.1.4.4]	-	-	-	gi|590600683|ref|XP_007019515.1|/1.75274e-48/Uncharacterized protein TCM_035621 [Theobroma cacao]
>TCONS_00100319
>Gh_D08G1440	K00924|1|0.0|681|ath:AT4G00720|[EC:2.7.1.-];K03083|3|0.0|645|smo:SELMODRAFT_159063|glycogen synthase kinase 3 beta [EC:2.7.11.26]	-	GO:0004672//protein kinase activity;GO:0032559	GO:0006464//cellular protein modification process	gi|590722488|ref|XP_007051908.1|/0/Shaggy-like protein kinase 32 isoform 1 [Theobroma cacao]
>TCONS_00070504
>Gh_D11G1781	-	-	-	-	gi|590702789|ref|XP_007046707.1|/2.90777e-26/Transducin/WD40 repeat-like superfamily protein [Theobroma cacao]
>TCONS_00081596
>Gh_A11G1667	-	-	GO:0004713//protein tyrosine kinase activity	-	gi|590703191|ref|XP_007046807.1|/1.32815e-167/Alpha/beta-Hydrolases superfamily protein isoform 1 [Theobroma cacao]
>TCONS_00036000
>Gh_Sca007900G01	-	-	-	-	gi|590633394|ref|XP_007028098.1|/2.69202e-24/Uncharacterized protein TCM_023381 [Theobroma cacao]
>TCONS_00105335
>Gh_A01G1228	-	-	-	-	gi|590696706|ref|XP_007045238.1|/1.0179e-127/RNI-like superfamily protein, putative [Theobroma cacao]
>TCONS_00000962
>Gh_D05G1149	K01535|1|0.0|1563|vvi:100267065|H+-transporting ATPase [EC:3.6.3.6]	GO:0031224//intrinsic component of membrane	GO:0042625//ATPase activity, coupled to transmembrane movement of ions;GO:0032559	GO:0009206;GO:0006811//ion transport;GO:0009207	gi|590615999|ref|XP_007023381.1|/0/H(+)-ATPase 9 [Theobroma cacao]
>TCONS_00059042
>Gh_D03G1506	K00517|1|3e-27|120|osa:4348172|[EC:1.14.-.-];K13083|2|8e-26|115|gmx:547705|cytochrome P450, family 75, subfamily A (flavonoid 3',5'-hydroxylase) [EC:1.14.13.88];K05280|3|3e-25|114|mtr:MTR_3g025230|flavonoid 3'-monooxygenase [EC:1.14.13.21]	-	-	-	gi|590677243|ref|XP_007039966.1|/4.37191e-97/Cytochrome P450, putative [Theobroma cacao]
>TCONS_00051866
>Gh_D03G1188	K14494|1|1e-48|192|ppp:PHYPADRAFT_235432|DELLA protein	-	-	-	gi|590589183|ref|XP_007016376.1|/0/GRAS family transcription factor, putative [Theobroma cacao]
>TCONS_00051656
>Gh_D02G2236	K09250|1|1e-31|133|sbi:SORBI_04g001720|cellular nucleic acid-binding protein	-	-	-	gi|566187811|ref|XP_002313723.2|/5.94764e-34/hypothetical protein POPTR_0009s13460g [Populus trichocarpa]
>TCONS_00050688
>Gh_D01G2237	K13420|1|2e-59|229|ath:AT5G46330|LRR receptor-like serine/threonine-protein kinase FLS2 [EC:2.7.11.1]	-	-	-	gi|214011438|gb|ACJ61469.1|/0/GbVe [Gossypium barbadense]
>TCONS_00047260
>Gh_A02G1294	-	-	-	-	gi|590707857|ref|XP_007048114.1|/9.8122e-148/Uncharacterized protein isoform 1 [Theobroma cacao]
>TCONS_00004204
>Gh_Sca010095G01	-	-	-	-	-
>TCONS_00090007
>Gh_D06G2169	K12662|1|3e-27|120|pop:POPTR_801796|U4/U6 small nuclear ribonucleoprotein PRP4	-	-	-	gi|590624388|ref|XP_007025589.1|/5.99925e-94/LisH dimerization motif,WD40/YVTN repeat-like-containing domain isoform 2 [Theobroma cacao]
>TCONS_00062344
>Gh_A01G0696	K13267|1|6e-146|515|gmx:100814284|cytochrome P450, family 71, subfamily D, polypeptide 9 (flavonoid 6-hydroxylase) [EC:1.14.13.-];K16085|2|9e-118|422|osa:4335091|cytochrome P450, family 99, subfamily A, polypeptide 3 (9beta-pimara-7,15-diene oxidase) [EC:1.14.13.144];K00517|3|2e-105|380|ath:AT3G26300|[EC:1.14.-.-]	-	GO:0004497//monooxygenase activity;GO:0005506//iron ion binding	-	gi|590605676|ref|XP_007020549.1|/0/Cytochrome P450 [Theobroma cacao]
>TCONS_00000504
>Gh_A11G3026	-	-	-	-	gi|590645622|ref|XP_007031395.1|/4.09664e-139/Nodulin MtN21 /EamA-like transporter family protein isoform 1 [Theobroma cacao]
>TCONS_00097325
>Gh_D12G1565	-	-	-	-	gi|590698083|ref|XP_007045618.1|/4.08328e-55/Transmembrane protein 97 [Theobroma cacao]
>TCONS_00083895
>Gh_A08G2427	K04733|1|1e-51|202|smo:SELMODRAFT_33807|interleukin-1 receptor-associated kinase 4 [EC:2.7.11.1];K13418|2|7e-46|183|aly:ARALYDRAFT_895025|somatic embryogenesis receptor kinase 1 [EC:2.7.10.1 2.7.11.1]	-	GO:0016301//kinase activity	-	gi|590673154|ref|XP_007038810.1|/4.62245e-152/ATP binding protein, putative [Theobroma cacao]
>TCONS_00095240
>Gh_D05G1204	-	-	-	-	gi|590615249|ref|XP_007023170.1|/9.29506e-49/SPX domain gene 1, putative [Theobroma cacao]
>TCONS_00056610
>Gh_A13G0536	-	-	-	-	gi|590689422|ref|XP_007043224.1|/5.9695e-107/GRAM domain-containing protein / ABA-responsive protein-related [Theobroma cacao]
>TCONS_00041225
>Gh_A01G1735	-	-	-	-	gi|242056489|ref|XP_002457390.1|/8.82151e-07/hypothetical protein SORBIDRAFT_03g006560 [Sorghum bicolor]
>TCONS_00001403
>Gh_Sca024892G01	K13418|1|2e-19|94.0|aly:ARALYDRAFT_895025|somatic embryogenesis receptor kinase 1 [EC:2.7.10.1 2.7.11.1];K13420|4|2e-18|90.9|rcu:RCOM_0633880|LRR receptor-like serine/threonine-protein kinase FLS2 [EC:2.7.11.1]	-	-	-	gi|590614849|ref|XP_007023059.1|/9.33593e-83/Receptor like protein 15, putative [Theobroma cacao]
>TCONS_00096786
>Gh_D05G0614	K01090|1|2e-174|609|rcu:RCOM_0920800|protein phosphatase [EC:3.1.3.16]	GO:0043234//protein complex	GO:0004721//phosphoprotein phosphatase activity;GO:0043169//cation binding	GO:0006464//cellular protein modification process	gi|590571837|ref|XP_007011703.1|/0/Phosphatase 2C family protein isoform 1 [Theobroma cacao]
>TCONS_00056265
>Gh_A06G0637	-	-	-	-	gi|590576022|ref|XP_007012849.1|/3.48597e-146/Uncharacterized protein isoform 1 [Theobroma cacao]
>TCONS_00016539
>Gh_A03G0751	-	-	-	-	gi|590638940|ref|XP_007029530.1|/4.41745e-63/Uncharacterized protein TCM_025407 [Theobroma cacao]
>TCONS_00007915
>Gh_D02G0759	K00088|1|3e-81|298|ath:AT1G16350|IMP dehydrogenase [EC:1.1.1.205]	-	GO:0043169//cation binding;GO:0016616//oxidoreductase activity, acting on the CH-OH group of donors, NAD or NADP as acceptor	GO:0009168//purine ribonucleoside monophosphate biosynthetic process	gi|590572069|ref|XP_007011761.1|/3.57316e-83/Aldolase-type TIM barrel family protein [Theobroma cacao]
>TCONS_00049570
>Gh_D12G2664	K01188|1|7e-149|525|rcu:RCOM_0827440|beta-glucosidase [EC:3.2.1.21]	-	GO:0016787//hydrolase activity	-	gi|590673586|ref|XP_007038935.1|/0/Vicianin hydrolase, putative [Theobroma cacao]
>TCONS_00102005
>Gh_A06G1964	K08150|1|0.0|875|aly:ARALYDRAFT_915101|MFS transporter, SP family, solute carrier family 2 (myo-inositol transporter), member 13	GO:0031224//intrinsic component of membrane	GO:0022857//transmembrane transporter activity	GO:0006810//transport	gi|590626806|ref|XP_007026272.1|/0/Inositol transporter 4 [Theobroma cacao]
>TCONS_00092359
>Gh_A11G1979	-	-	-	-	gi|10140689|gb|AAG13524.1|AC068924_29/1.5305e-18/putative non-LTR retroelement reverse transcriptase [Oryza sativa Japonica Group]
>TCONS_00036318
>Gh_D08G1475	K15336|1|5e-41|166|vvi:100259391|tRNA (cytosine38-C5)-methyltransferase [EC:2.1.1.204]	-	-	-	gi|590721752|ref|XP_007051704.1|/1.81599e-124/Pentatricopeptide repeat superfamily protein, putative [Theobroma cacao]
>TCONS_00068616
>Gh_A13G1664	-	-	-	-	gi|685303658|ref|XP_009142536.1|/7.15104e-09/PREDICTED: uncharacterized protein LOC103866380 [Brassica rapa]
>TCONS_00043776
>Gh_A05G3344	K04733|1|3e-58|225|aly:ARALYDRAFT_916421|interleukin-1 receptor-associated kinase 4 [EC:2.7.11.1];K13415|3|2e-51|202|sbi:SORBI_03g032990|protein brassinosteroid insensitive 1 [EC:2.7.10.1 2.7.11.1]	-	GO:0004674//protein serine/threonine kinase activity;GO:0000166//nucleotide binding	GO:0009987//cellular process	gi|590708449|ref|XP_007048280.1|/0/Receptor-like protein kinase 1 [Theobroma cacao]
>TCONS_00015828
>Gh_Sca005831G01	-	-	-	-	gi|723750331|ref|XP_010314199.1|/9.74798e-49/PREDICTED: uncharacterized protein At2g29880-like [Solanum lycopersicum]
>TCONS_00103922
>Gh_Sca113561G01	-	-	-	-	-
>TCONS_00090682
>Gh_A05G0377	K14638|1|4e-27|119|ppp:PHYPADRAFT_189464|solute carrier family 15 (peptide/histidine transporter), member 3/4	-	-	-	gi|590573375|ref|XP_007012104.1|/7.05219e-60/Major facilitator superfamily protein [Theobroma cacao]
>TCONS_00013571
>Gh_A10G1296	-	-	-	-	gi|590654446|ref|XP_007033699.1|/3.16943e-41/Uncharacterized protein TCM_019839 [Theobroma cacao]
>TCONS_00032055
>Gh_A13G0241	-	-	-	-	gi|590697949|ref|XP_007045582.1|/7.68898e-132/Tobamovirus multiplication protein 3 isoform 1 [Theobroma cacao]
>TCONS_00042637
>Gh_A02G1786	-	-	-	-	gi|590600354|ref|XP_007019435.1|/3.79031e-56/VQ motif-containing protein, putative [Theobroma cacao]
>TCONS_00100248
>Gh_D04G0020	-	-	-	-	gi|357462413|ref|XP_003601488.1|/2.46685e-09/hypothetical protein MTR_3g082220 [Medicago truncatula]
>TCONS_00053191
>Gh_A12G2322	K10717|1|2e-94|345|vvi:100258332|cytokinin trans-hydroxylase	-	GO:0016491//oxidoreductase activity;GO:0005506//iron ion binding	GO:0008152//metabolic process	gi|590672778|ref|XP_007038707.1|/0/Cytochrome P450, family 715, subfamily A, polypeptide 1 [Theobroma cacao]
>TCONS_00038853
>Gh_A11G0887	-	-	-	-	gi|590721124|ref|XP_007051520.1|/9.4989e-68/Uncharacterized protein TCM_005124 [Theobroma cacao]
>TCONS_00035440
>Gh_D12G0851	-	-	-	-	gi|590704542|ref|XP_007047187.1|/1.61904e-97/Uncharacterized protein TCM_000567 [Theobroma cacao]
>TCONS_00085250
>Gh_A11G1284	-	-	-	-	gi|590713793|ref|XP_007049735.1|/2.23027e-75/Uncharacterized protein TCM_002896 [Theobroma cacao]
>TCONS_00033553
>Gh_A09G2159	-	-	-	-	gi|703118610|ref|XP_010101643.1|/3.67856e-07/hypothetical protein L484_016672 [Morus notabilis]
>TCONS_00029200
>Gh_A03G0680	K13448|1|4e-08|54.3|aly:ARALYDRAFT_896915|calcium-binding protein CML	-	-	-	gi|590592365|ref|XP_007017259.1|/1.9976e-35/Calcium-binding EF-hand family protein, putative [Theobroma cacao]
>TCONS_00007861
>Gh_A11G0601	K06694|1|2e-06|52.4|cre:CHLREDRAFT_140415|26S proteasome non-ATPase regulatory subunit 10	-	-	-	gi|590646916|ref|XP_007031755.1|/0/Ankyrin repeat-containing protein, putative isoform 1 [Theobroma cacao]
>TCONS_00033076
>Gh_A06G1744	K00857|1|1e-65|247|pop:POPTR_417904|thymidine kinase [EC:2.7.1.21]	-	-	-	gi|720045297|ref|XP_010270161.1|/2.23545e-67/PREDICTED: thymidine kinase-like [Nelumbo nucifera]
>TCONS_00017444
>Gh_A10G1118	K04711|1|3e-111|391|pop:POPTR_837466|dihydroceramidase [EC:3.5.1.-]	GO:0031224//intrinsic component of membrane	GO:0016810//hydrolase activity, acting on carbon-nitrogen (but not peptide) bonds	GO:0046519	gi|590656505|ref|XP_007034290.1|/4.62028e-115/Alkaline phytoceramidase (aPHC) isoform 1 [Theobroma cacao]
>TCONS_00030107
>Gh_A06G0948	K00306|1|4e-114|409|bdi:100834553|sarcosine oxidase / L-pipecolate oxidase [EC:1.5.3.1 1.5.3.7]	-	GO:0016647//oxidoreductase activity, acting on the CH-NH group of donors, oxygen as acceptor	GO:0006760//folic acid-containing compound metabolic process	gi|590571520|ref|XP_007011618.1|/0/FAD-dependent oxidoreductase family protein [Theobroma cacao]
>TCONS_00018288
>Gh_A08G1302	K05692|1|9e-56|215|gmx:100781831|actin beta/gamma 1;K10355|5|2e-55|214|osa:4333919|actin, other eukaryote	-	-	-	gi|590724590|ref|XP_007052512.1|/0/Actin-related protein 7 isoform 1 [Theobroma cacao]
>TCONS_00025219
>Gh_A07G2128	-	-	-	-	gi|590647709|ref|XP_007031973.1|/0/Endosomal targeting BRO1-like domain-containing protein [Theobroma cacao]
>TCONS_00022422
>Gh_D12G2650	-	-	-	-	gi|590664578|ref|XP_007036509.1|/4.65185e-66/Uncharacterized protein TCM_012326 [Theobroma cacao]
>TCONS_00101972
>Gh_D05G3796	K01115|1|4e-06|53.5|vcn:VOLCADRAFT_99471|phospholipase D [EC:3.1.4.4]	-	-	-	gi|590600683|ref|XP_007019515.1|/1.75274e-48/Uncharacterized protein TCM_035621 [Theobroma cacao]
>TCONS_00100320
>Gh_A10G1877	-	-	-	-	gi|590564244|ref|XP_007009606.1|/9.66983e-59/FKBP-type peptidyl-prolyl cis-trans isomerase [Theobroma cacao]
>TCONS_00030788
>Gh_A08G1036	-	-	-	-	gi|590719469|ref|XP_007051063.1|/5.8943e-21/Uncharacterized protein TCM_004770 [Theobroma cacao]
>TCONS_00024972
>Gh_D08G2029	K02721|1|1e-22|102|vvi:100256361|photosystem II PsbW protein	-	-	-	gi|590716433|ref|XP_007050413.1|/3.91911e-23/Photosystem II reaction center W [Theobroma cacao]
>TCONS_00069036
>Gh_A02G0252	-	-	-	-	gi|590637649|ref|XP_007029173.1|/6.25798e-119/Cysteine/Histidine-rich C1 domain family protein, putative isoform 2 [Theobroma cacao]
>TCONS_00004674
>Gh_A11G1093	-	-	-	-	gi|685363157|ref|XP_009115865.1|/1.81617e-07/PREDICTED: putative ribonuclease H protein At1g65750 [Brassica rapa]
>TCONS_00035592
>Gh_D13G0675	K11000|1|0.0|2855|rcu:RCOM_1174510|callose synthase [EC:2.4.1.-]	GO:0043234//protein complex;GO:0044464	GO:0035251//UDP-glucosyltransferase activity	GO:0006074//(1->3)-beta-D-glucan metabolic process	gi|590690763|ref|XP_007043597.1|/0/Glucan synthase-like 5 [Theobroma cacao]
>TCONS_00088676
>Gh_A10G2117	-	-	-	-	gi|590562071|ref|XP_007008985.1|/1.1248e-47/Uncharacterized protein TCM_042514 [Theobroma cacao]
>TCONS_00032695
>Gh_A13G0160	-	-	GO:0016798//hydrolase activity, acting on glycosyl bonds	-	gi|590562504|ref|XP_007009105.1|/1.00716e-130/Glucan endo-1,3-beta-glucosidase 2-beta-glucanase 2, putative [Theobroma cacao]
>TCONS_00040906
>Gh_A06G1899	-	-	-	-	gi|590595699|ref|XP_007018130.1|/2.92657e-09/Uncharacterized protein TCM_034446 [Theobroma cacao]
>TCONS_00091981
>Gh_D10G1009	-	-	-	-	gi|590707941|ref|XP_007048138.1|/3.36299e-22/Uncharacterized protein TCM_001261 [Theobroma cacao]
>TCONS_00077220
>Gh_D11G2005	K00472|1|4e-94|342|rcu:RCOM_0396560|prolyl 4-hydroxylase [EC:1.14.11.2]	-	GO:0016705//oxidoreductase activity, acting on paired donors, with incorporation or reduction of molecular oxygen;GO:0005488//binding	-	gi|590705548|ref|XP_007047469.1|/2.04505e-127/Oxidoreductase isoform 1 [Theobroma cacao]
>TCONS_00081782
>Gh_A08G0358	-	-	-	-	gi|590719647|ref|XP_007051113.1|/2.67349e-92/Uncharacterized protein TCM_004819 [Theobroma cacao]
>TCONS_00024404
>Gh_D10G0758	-	-	-	-	-
>TCONS_00077005
>Gh_A11G0167	-	-	-	-	gi|590675257|ref|XP_007039397.1|/2.99024e-67/Uncharacterized protein TCM_015652 [Theobroma cacao]
>TCONS_00032827
>Gh_A11G3002	K01785|1|4e-112|402|vvi:100256955|aldose 1-epimerase [EC:5.1.3.3]	-	GO:0003824//catalytic activity	GO:0019318//hexose metabolic process	gi|590667652|ref|XP_007037277.1|/4.13122e-124/Galactose mutarotase-like superfamily protein [Theobroma cacao]
>TCONS_00097282
>Gh_D05G1677	-	-	-	-	gi|590626863|ref|XP_007026289.1|/1.17235e-130/Uridylyltransferase-related [Theobroma cacao]
>TCONS_00056895
>Gh_D12G0762	K13416|1|6e-73|274|ath:AT4G33430|brassinosteroid insensitive 1-associated receptor kinase 1 [EC:2.7.10.1 2.7.11.1];K13417|2|2e-72|272|ath:AT2G13790|somatic embryogenesis receptor kinase 4 [EC:2.7.10.1 2.7.11.1];K13418|5|3e-71|268|ath:AT1G71830|somatic embryogenesis receptor kinase 1 [EC:2.7.10.1 2.7.11.1]	-	GO:0004674//protein serine/threonine kinase activity;GO:0000166//nucleotide binding	-	gi|590706378|ref|XP_007047706.1|/0/Serine-threonine protein kinase, plant-type, putative [Theobroma cacao]
>TCONS_00085175
>Gh_D10G0642	-	GO:0043231//intracellular membrane-bounded organelle	-	-	gi|590619146|ref|XP_007024231.1|/0/Uncharacterized protein TCM_028833 [Theobroma cacao]
>TCONS_00076919
>Gh_D10G0857	K08832|1|2e-125|447|zma:100285074|serine/threonine-protein kinase SRPK3 [EC:2.7.11.1]	-	GO:0004672//protein kinase activity;GO:0032559	GO:0006464//cellular protein modification process	gi|590701820|ref|XP_007046486.1|/0/Kinase superfamily protein isoform 1 [Theobroma cacao]
>TCONS_00077090
>Gh_A07G1214	-	-	-	-	gi|590720571|ref|XP_007051366.1|/3.70961e-50/Serine-type endopeptidase inhibitor [Theobroma cacao]
>TCONS_00021694
>Gh_A06G1148	K12135|1|1e-06|51.2|aly:ARALYDRAFT_488429|zinc finger protein CONSTANS	GO:0044464	GO:0046914//transition metal ion binding	-	gi|590625347|ref|XP_007025858.1|/5.16698e-40/B-box type zinc finger family protein, putative isoform 2 [Theobroma cacao]
>TCONS_00016975
>Gh_D05G2145	-	-	GO:0046914//transition metal ion binding	-	gi|590597726|ref|XP_007018694.1|/1.93452e-52/Cupredoxin superfamily protein, putative [Theobroma cacao]
>TCONS_00059670
>Gh_A12G0471	K07761|1|8e-38|154|ath:AT1G59970|gelatinase A [EC:3.4.24.24]	-	GO:0046872//metal ion binding;GO:0070011//peptidase activity, acting on L-amino acid peptides	GO:0008152//metabolic process	gi|590694016|ref|XP_007044491.1|/1.09852e-60/Matrixin family protein, putative [Theobroma cacao]
>TCONS_00037510
>Gh_A05G1139	K15121|1|2e-83|307|smo:SELMODRAFT_413389|solute carrier family 25, member 44	GO:0019866//organelle inner membrane	-	GO:0046907//intracellular transport	gi|590620557|ref|XP_007024567.1|/2.56193e-154/Mitochondrial substrate carrier family protein [Theobroma cacao]
>TCONS_00014075
>Gh_D08G2584	-	-	-	-	gi|590574036|ref|XP_007012288.1|/1.98139e-89/Basic fibroblast growth factor receptor 1, putative [Theobroma cacao]
>TCONS_00069407
>Gh_A12G1259	-	-	-	-	gi|685309899|ref|XP_009145553.1|/1.94741e-06/PREDICTED: uncharacterized protein LOC103869237 [Brassica rapa]
>TCONS_00038097
>Gh_D07G1965	-	-	-	-	-
>TCONS_00065569
>Gh_A11G0367	K09286|1|2e-28|123|vvi:100244353|EREBP-like factor	-	-	-	gi|590671234|ref|XP_007038277.1|/2.28525e-66/Ethylene-responsive element binding factor, putative [Theobroma cacao]
>TCONS_00035099
>Gh_A04G1107	K00517|1|6e-148|522|ath:AT4G31940|[EC:1.14.-.-];K05280|3|5e-81|300|sbi:SORBI_04g024710|flavonoid 3'-monooxygenase [EC:1.14.13.21];K13261|5|6e-81|300|gmx:100776878|cytochrome P450, family 93, subfamily A, polypeptide 1 (3,9-dihydroxypterocarpan 6a-monooxygenase) [EC:1.14.13.28]	-	-	-	gi|590682496|ref|XP_007041358.1|/0/Cytochrome P450, putative [Theobroma cacao]
>TCONS_00009756
>Gh_D12G0782	-	-	-	-	-
>TCONS_00085187
>Gh_A02G1770	K01179|1|1e-118|425|zma:100285405|endoglucanase [EC:3.2.1.4]	-	GO:0004553//hydrolase activity, hydrolyzing O-glycosyl compounds	GO:0008152//metabolic process	gi|658115776|gb|AID55391.1|/0/glycoside hydrolase family 9 A3 [Gossypium hirsutum]
>TCONS_00098692
>Gh_A12G1306	K10781|1|2e-119|427|bdi:100838886|fatty acyl-ACP thioesterase B [EC:3.1.2.14 3.1.2.-]	-	GO:0016297//acyl-[acyl-carrier-protein] hydrolase activity	-	gi|590692661|ref|XP_007044118.1|/1.625e-163/Fatty acyl-ACP thioesterases B [Theobroma cacao]
>TCONS_00038139
>Gh_A06G0824	K00924|1|0.0|1128|ath:AT5G25930|[EC:2.7.1.-]	GO:0031224//intrinsic component of membrane	GO:0004702//receptor signaling protein serine/threonine kinase activity;GO:0016628//oxidoreductase activity, acting on the CH-CH group of donors, NAD or NADP as acceptor;GO:0032559	GO:0006464//cellular protein modification process	gi|590573652|ref|XP_007012181.1|/0/Kinase family protein with leucine-rich repeat domain, putative [Theobroma cacao]
>TCONS_00016682
>Gh_D02G0892	-	-	GO:0048037//cofactor binding	GO:0008152//metabolic process	gi|590597227|ref|XP_007018551.1|/2.65529e-179/NAD(P)-binding Rossmann-fold superfamily protein [Theobroma cacao]
>TCONS_00047881
>Gh_A08G0982	K13447|1|0.0|827|rcu:RCOM_1689300|respiratory burst oxidase [EC:1.6.3.- 1.11.1.-]	GO:0031224//intrinsic component of membrane	GO:0046914//transition metal ion binding;GO:0016209//antioxidant activity;GO:0050662//coenzyme binding;GO:0050664//oxidoreductase activity, acting on NAD(P)H, oxygen as acceptor	GO:0008152//metabolic process	gi|590678668|ref|XP_007040366.1|/0/Respiratory burst oxidase protein A [Theobroma cacao]
>TCONS_00023196
>Gh_A07G1975	-	-	-	-	-
>TCONS_00022306
>Gh_A08G0419	-	-	-	-	-
>TCONS_00022722
>Gh_A01G1052	-	-	-	-	gi|590596056|ref|XP_007018229.1|/5.21987e-45/Kinase interacting family protein, putative [Theobroma cacao]
>TCONS_00000815
>Gh_D05G1749	K13412|1|0.0|758|rcu:RCOM_1599390|calcium-dependent protein kinase [EC:2.7.11.1]	-	GO:0046872//metal ion binding;GO:0016866//intramolecular transferase activity;GO:0003676//nucleic acid binding;GO:0004674//protein serine/threonine kinase activity;GO:0032559	GO:0006464//cellular protein modification process;GO:0009451//RNA modification	gi|6721111|gb|AAF26765.1|AC007396_14/0/T4O12.25 [Arabidopsis thaliana]
>TCONS_00056942
>Gh_A12G1867	K03013|1|6e-06|50.4|vvi:100258335|DNA-directed RNA polymerases I, II, and III subunit RPABC1	-	-	-	gi|590680043|ref|XP_007040752.1|/1.09117e-66/NBS resistance-like protein [Theobroma cacao]
>TCONS_00040429
>Gh_Sca040066G01	-	-	-	-	-
>TCONS_00100233
>Gh_A10G0902	-	-	-	-	-
>TCONS_00031696
>Gh_A05G1216	-	-	-	-	gi|590622030|ref|XP_007024935.1|/8.02302e-40/Uncharacterized protein TCM_029391 [Theobroma cacao]
>TCONS_00014136
>Gh_D01G2116	-	-	-	-	gi|590630144|ref|XP_007027189.1|/0/Ypt/Rab-GAP domain of gyp1p superfamily protein isoform 1 [Theobroma cacao]
>TCONS_00045626
>Gh_Sca042252G01	K14837|1|7e-17|84.0|rcu:RCOM_1278180|nucleolar protein 12;K03243|2|7e-15|77.4|aly:ARALYDRAFT_313019|translation initiation factor 5B	-	-	-	gi|590598125|ref|XP_007018807.1|/4.01288e-52/Mitochondrial transcription termination factor family protein, putative [Theobroma cacao]
>TCONS_00100929
>Gh_A11G1264	K13430|1|1e-136|484|rcu:RCOM_1078760|serine/threonine-protein kinase PBS1 [EC:2.7.11.1]	-	GO:0004871//signal transducer activity;GO:0004713//protein tyrosine kinase activity;GO:0032559	GO:0006464//cellular protein modification process	gi|590714001|ref|XP_007049794.1|/4.59616e-167/Kinase superfamily protein [Theobroma cacao]
>TCONS_00035702
>Gh_A07G1975	-	-	-	-	-
>TCONS_00022307
>Gh_A02G0144	K13412|1|0.0|756|rcu:RCOM_1008260|calcium-dependent protein kinase [EC:2.7.11.1]	-	GO:0046872//metal ion binding;GO:0004674//protein serine/threonine kinase activity;GO:0032559	GO:0006464//cellular protein modification process	gi|590655679|ref|XP_007034055.1|/0/Calcium-dependent protein kinase 24 [Theobroma cacao]
>TCONS_00003280
>Gh_D01G1732	K10249|1|5e-15|79.7|olu:OSTLU_33532|elongation of very long chain fatty acids protein 4;K10244|3|4e-11|66.6|ppp:PHYPADRAFT_195959|elongation of very long chain fatty acids protein 5 [EC:2.3.1.-]	-	-	-	gi|482679602|gb|AGK30009.1|/6.81081e-111/3-ketoacyl-CoA synthase [Gossypium raimondii]
>TCONS_00045306
>Gh_D02G1693	-	-	-	-	gi|590694071|ref|XP_007044506.1|/4.27539e-09/Uncharacterized protein TCM_010189 [Theobroma cacao]
>TCONS_00050312
>Gh_A10G1148	-	-	-	-	-
>TCONS_00031913
>Gh_Sca006568G01	-	-	-	-	gi|590638582|ref|XP_007029432.1|/3.55423e-81/Phosphoprotein phosphatase [Theobroma cacao]
>TCONS_00104393
>Gh_A02G1525	-	-	-	-	gi|590704546|ref|XP_007047188.1|/3.23986e-138/Phospholipase A 2A, IIA,PLA2A, putative [Theobroma cacao]
>TCONS_00005669
>Gh_D11G2781	-	-	-	-	gi|590644443|ref|XP_007031083.1|/3.80628e-95/Wall-associated receptor kinase-like 20 [Theobroma cacao]
>TCONS_00082390
>Gh_D09G1842	K00517|1|5e-114|409|osa:4348172|[EC:1.14.-.-];K05280|2|3e-104|377|mtr:MTR_3g025230|flavonoid 3'-monooxygenase [EC:1.14.13.21];K16084|5|4e-98|357|osa:4329723|cytochrome P450, family 76, subfamily M, polypeptide 7 (ent-cassa-12,15-diene 11-hydroxylase) [EC:1.14.13.145]	-	GO:0005506//iron ion binding	-	gi|590677548|ref|XP_007040049.1|/0/Cytochrome P450, putative [Theobroma cacao]
>TCONS_00072638
>Gh_A04G0282	K03327|1|4e-173|605|vvi:100241893|multidrug resistance protein, MATE family	-	GO:0022857//transmembrane transporter activity	GO:0006810//transport	gi|590609395|ref|XP_007021525.1|/1.41236e-180/MATE efflux family protein ALF5 [Theobroma cacao]
>TCONS_00009078
>Gh_A13G2244	K03798|1|2e-68|258|rcu:RCOM_0340700|cell division protease FtsH [EC:3.4.24.-];K15271|3|2e-62|238|rcu:RCOM_1095670|ATP-dependent DNA helicase HFM1/MER3 [EC:3.6.4.12]	-	-	-	gi|590630064|ref|XP_007027165.1|/0/Tetratricopeptide repeat-like superfamily protein, putative [Theobroma cacao]
>TCONS_00098936
>Gh_D07G0515	-	-	-	-	gi|590670197|ref|XP_007037988.1|/3.96339e-58/Uncharacterized protein TCM_014647 [Theobroma cacao]
>TCONS_00066202
>Gh_A07G1316	-	-	-	-	gi|413933625|gb|AFW68176.1|/4.87299e-08/hypothetical protein ZEAMMB73_712841 [Zea mays]
>TCONS_00020040
>Gh_A04G0507	-	-	-	-	gi|590632124|ref|XP_007027753.1|/1.39747e-47/Uncharacterized protein TCM_022601 [Theobroma cacao]
>TCONS_00010314
>Gh_A12G1060	K13066|1|3e-19|91.3|pop:POPTR_824484|caffeic acid 3-O-methyltransferase [EC:2.1.1.68];K05279|2|3e-19|91.3|pop:POPTR_834247|flavonol 3-O-methyltransferase [EC:2.1.1.76]	-	GO:0008168//methyltransferase activity	-	gi|566158664|ref|XP_006386660.1|/1.15521e-22/hypothetical protein POPTR_0002s18130g [Populus trichocarpa]
>TCONS_00037979
>Gh_D05G3038	K07466|1|2e-63|239|rcu:RCOM_0528470|replication factor A1	-	-	-	gi|449450468|ref|XP_004142984.1|/1.81131e-62/PREDICTED: uncharacterized protein At4g28440-like [Cucumis sativus]
>TCONS_00060317
>Gh_A12G0569	-	-	-	-	gi|568835766|ref|XP_006471930.1|/3.02132e-07/PREDICTED: uncharacterized protein LOC102617744 [Citrus sinensis]
>TCONS_00037581
>Gh_A06G0888	-	-	-	-	gi|667751820|gb|AIG89907.1|/9.54301e-15/hypothetical protein (mitochondrion) [Capsicum annuum]
>TCONS_00018219
>Gh_A10G0079	K08150|1|0.0|843|ath:AT4G16480|MFS transporter, SP family, solute carrier family 2 (myo-inositol transporter), member 13	GO:0031224//intrinsic component of membrane	GO:0005365//myo-inositol transmembrane transporter activity	GO:0006810//transport	gi|590626843|ref|XP_007026283.1|/0/Inositol transporter 4 [Theobroma cacao]
>TCONS_00031112
>Gh_A07G1041	-	-	-	-	gi|590586160|ref|XP_007015627.1|/2.13971e-13/SCR-like 9, putative [Theobroma cacao]
>TCONS_00019796
>Gh_A01G1199	K08243|1|2e-90|330|gmx:547911|6'-deoxychalcone synthase [EC:2.3.1.170];K00011|3|9e-68|255|ath:AT2G37790|aldehyde reductase [EC:1.1.1.21];K00002|4|1e-63|241|osa:4338987|alcohol dehydrogenase (NADP+) [EC:1.1.1.2];K00085|5|3e-46|183|ath:AT2G21260|aldose-6-phosphate reductase (NADPH2) [EC:1.1.1.200]	-	GO:0016747//transferase activity, transferring acyl groups other than amino-acyl groups	GO:0008152//metabolic process	gi|643730755|gb|KDP38187.1|/3.42899e-140/hypothetical protein JCGZ_04830 [Jatropha curcas]
>TCONS_00000939
>Gh_A01G0287	K10580|1|1e-79|293|vvi:100255523|ubiquitin-conjugating enzyme E2 N [EC:6.3.2.19]	GO:0016020//membrane;GO:0031371//ubiquitin conjugating enzyme complex	GO:0019787//small conjugating protein transferase activity;GO:0032559	GO:0010038//response to metal ion;GO:0006281//DNA repair;GO:0032446//protein modification by small protein conjugation;GO:0009913//epidermal cell differentiation;GO:0019941//modification-dependent protein catabolic process	gi|590610102|ref|XP_007021721.1|/1.992e-78/Ubiquitin-conjugating enzyme 36 isoform 1 [Theobroma cacao]
>TCONS_00000195
>Gh_A08G0503	-	-	-	GO:0006810//transport	gi|590724553|ref|XP_007052502.1|/0/Cation proton exchanger [Theobroma cacao]
>TCONS_00022803
>Gh_A12G1622	K15078|1|6e-63|239|vvi:100250139|structure-specific endonuclease subunit SLX1 [EC:3.6.1.-];K03798|4|1e-60|231|rcu:RCOM_0340700|cell division protease FtsH [EC:3.4.24.-]	-	-	-	gi|590708995|ref|XP_007048433.1|/1.04606e-148/Tetratricopeptide repeat-like superfamily protein, putative [Theobroma cacao]
>TCONS_00038385
>Gh_D11G1709	-	-	-	-	gi|590653369|ref|XP_007033403.1|/1.14253e-178/Trichome birefringence-like 21, putative [Theobroma cacao]
>TCONS_00081528
>Gh_D06G1530	K00854|1|4e-52|201|vvi:100252425|xylulokinase [EC:2.7.1.17]	-	GO:0016772//transferase activity, transferring phosphorus-containing groups	GO:0044238	gi|590596573|ref|XP_007018370.1|/5.78116e-59/Xylulose kinase, putative [Theobroma cacao]
>TCONS_00063605
>Gh_A11G2463	-	-	-	-	gi|590644443|ref|XP_007031083.1|/7.66939e-96/Wall-associated receptor kinase-like 20 [Theobroma cacao]
>TCONS_00036767
>Gh_A01G0702	K01051|1|3e-91|333|ppp:PHYPADRAFT_135307|pectinesterase [EC:3.1.1.11]	GO:0030312//external encapsulating structure	-	GO:0071555//cell wall organization	gi|590605658|ref|XP_007020544.1|/3.34263e-165/Pectin lyase-like superfamily protein [Theobroma cacao]
>TCONS_00002098
>Gh_D09G0788	-	-	-	-	-
>TCONS_00073672
>Gh_A06G1387	-	-	-	-	gi|596222523|ref|XP_007224090.1|/7.77097e-11/hypothetical protein PRUPE_ppa015515mg [Prunus persica]
>TCONS_00018650
>Gh_D08G0049	-	-	GO:0046872//metal ion binding	-	gi|590696886|ref|XP_007045287.1|/1.29113e-11/Uncharacterized protein TCM_011062 [Theobroma cacao]
>TCONS_00069478
>Gh_D07G2147	K13229|1|2e-20|97.4|zma:541977|2,4-dihydroxy-1,4-benzoxazin-3-one-glucoside dioxygenase [EC:1.14.20.2];K00475|2|5e-10|62.8|zma:542712|naringenin 3-dioxygenase [EC:1.14.11.9];K05933|3|2e-09|60.5|osa:4324194|aminocyclopropanecarboxylate oxidase [EC:1.14.17.4]	-	GO:0016491//oxidoreductase activity	-	gi|590716030|ref|XP_007050339.1|/1.79436e-81/2-oxoglutarate and Fe(II)-dependent oxygenase superfamily protein isoform 1 [Theobroma cacao]
>TCONS_00067417
>Gh_A03G1641	K07748|1|4e-07|53.1|ppp:PHYPADRAFT_145942|sterol-4alpha-carboxylate 3-dehydrogenase (decarboxylating) [EC:1.1.1.170]	-	-	-	gi|590686937|ref|XP_007042524.1|/1.09228e-71/Reticulon family protein isoform 1 [Theobroma cacao]
>TCONS_00008701
>Gh_D02G1374	K01078|1|5e-46|180|ath:AT1G14700|acid phosphatase [EC:3.1.3.2]	GO:0043231//intracellular membrane-bounded organelle	GO:0016791//phosphatase activity	GO:0006796//phosphate-containing compound metabolic process	gi|590697513|ref|XP_007045461.1|/6.53901e-50/Purple acid phosphatase 3 isoform 2 [Theobroma cacao]
>TCONS_00048303
>Gh_D06G0530	-	-	-	-	-
>TCONS_00062794
>Gh_D08G2294	K10357|1|0.0|1258|aly:ARALYDRAFT_887631|myosin V;K03165|3|0.0|1118|ota:Ot06g03550|DNA topoisomerase III [EC:5.99.1.2]	GO:0015629//actin cytoskeleton	GO:0008092//cytoskeletal protein binding;GO:0017111//nucleoside-triphosphatase activity;GO:0032559	-	gi|590642348|ref|XP_007030493.1|/0/Myosin family protein with Dil domain [Theobroma cacao]
>TCONS_00071118
>Gh_D07G1873	K14489|1|3e-21|100|vvi:100263145|arabidopsis histidine kinase 2/3/4 (cytokinin receptor) [EC:2.7.13.3]	-	-	-	gi|590711289|ref|XP_007049064.1|/3.11849e-64/Carbohydrate-binding X8 domain superfamily protein, putative [Theobroma cacao]
>TCONS_00067219
>Gh_D03G1024	K01051|1|1e-27|119|pop:POPTR_572081|pectinesterase [EC:3.1.1.11]	GO:0030312//external encapsulating structure	GO:0030234//enzyme regulator activity	GO:0071555//cell wall organization	gi|590671731|ref|XP_007038413.1|/2.74729e-48/Pectinesterase [Theobroma cacao]
>TCONS_00051508
>Gh_D05G2073	K14431|1|1e-14|78.2|gmx:548066|transcription factor TGA	-	-	-	gi|658060713|ref|XP_008366197.1|/8.58324e-58/PREDICTED: transcription factor TGA5-like [Malus domestica]
>TCONS_00057141
>Gh_A08G1156	-	-	-	-	gi|590722594|ref|XP_007051939.1|/3.07497e-53/AP2-like ethylene-responsive transcription factor SNZ, putative [Theobroma cacao]
>TCONS_00023322
>Gh_A11G2405	K03686|1|4e-09|60.1|gmx:100811006|molecular chaperone DnaJ	GO:0009536//plastid	GO:0005515//protein binding	GO:0044267//cellular protein metabolic process	gi|590643561|ref|XP_007030837.1|/2.21258e-111/Chaperone DnaJ-domain superfamily protein [Theobroma cacao]
>TCONS_00034440
>Gh_D08G2129	K13289|1|0.0|728|pop:POPTR_1117480|cathepsin A (carboxypeptidase C) [EC:3.4.16.5]	-	GO:0004180//carboxypeptidase activity	GO:0019538//protein metabolic process	gi|590590879|ref|XP_007016860.1|/0/Serine carboxypeptidase-like 48 [Theobroma cacao]
>TCONS_00069102
>Gh_D03G0810	-	-	GO:0016668//oxidoreductase activity, acting on a sulfur group of donors, NAD(P) as acceptor	GO:0008152//metabolic process;GO:0019725//cellular homeostasis	gi|590570917|ref|XP_007011460.1|/0/Kinase C-like zinc finger protein [Theobroma cacao]
>TCONS_00051357
>Gh_A01G0233	-	-	-	-	-
>TCONS_00001750
>Gh_D04G0294	K12309|1|0.0|633|aly:ARALYDRAFT_485655|beta-galactosidase [EC:3.2.1.23];K01190|3|1e-57|223|cme:CMP078C|beta-galactosidase [EC:3.2.1.23]	-	GO:0015925//galactosidase activity;GO:0043167//ion binding	GO:0044238	gi|590709340|ref|XP_007048527.1|/0/Glycosyl hydrolase family 35 protein isoform 1 [Theobroma cacao]
>TCONS_00054781
>Gh_A13G1966	K03248|1|5e-102|369|vvi:100265545|translation initiation factor 3 subunit G	-	GO:0003723//RNA binding	GO:0006412//translation	gi|590588880|ref|XP_007016307.1|/5.16123e-104/Eukaryotic translation initiation factor 3G1 [Theobroma cacao]
>TCONS_00043963
>Gh_A05G0051	-	-	-	-	-
>TCONS_00010951
>Gh_A13G0415	-	-	-	-	gi|590652141|ref|XP_007033073.1|/6.43334e-23/Uncharacterized protein TCM_019241 [Theobroma cacao]
>TCONS_00041116
>Gh_A04G1088	K00224|1|5e-73|272|aly:ARALYDRAFT_476671|[EC:1.3.1.-];K13081|5|4e-52|203|vvi:100233112|leucoanthocyanidin reductase [EC:1.17.1.3]	-	GO:0016628//oxidoreductase activity, acting on the CH-CH group of donors, NAD or NADP as acceptor	GO:0008152//metabolic process	gi|566256551|ref|XP_006388215.1|/6.24146e-125/hypothetical protein POPTR_0279s00200g [Populus trichocarpa]
>TCONS_00010806
>Gh_D12G1559	K00430|1|2e-120|430|vvi:100262330|peroxidase [EC:1.11.1.7]	-	GO:0046872//metal ion binding;GO:0003824//catalytic activity	-	gi|590698019|ref|XP_007045601.1|/4.31712e-135/Peroxidase superfamily protein [Theobroma cacao]
>TCONS_00083890
>Gh_A10G0741	K09286|1|5e-15|79.3|ath:AT1G43160|EREBP-like factor	-	-	-	gi|590708126|ref|XP_007048189.1|/2.75898e-26/Integrase-type DNA-binding superfamily protein, putative [Theobroma cacao]
>TCONS_00029741
>Gh_D05G0358	K11816|1|3e-12|71.6|pop:POPTR_565856|YUCCA family monooxygenase [EC:1.14.13.-]	GO:0005789//endoplasmic reticulum membrane	GO:0016709//oxidoreductase activity, acting on paired donors, with incorporation or reduction of molecular oxygen, NAD(P)H as one donor, and incorporation of one atom of oxygen;GO:0050662//coenzyme binding;GO:0000166//nucleotide binding	GO:0008152//metabolic process	gi|590574983|ref|XP_007012558.1|/0/Flavin-dependent monooxygenase 1 [Theobroma cacao]
>TCONS_00058564
>Gh_A11G0685	K14517|1|1e-29|127|ath:AT5G47220|ethylene-responsive transcription factor 2;K09286|2|2e-28|123|ath:AT4G17500|EREBP-like factor	-	-	-	gi|385868440|gb|AFI98122.1|/1.11783e-108/ethylene-responsive element-binding protein 6 [Gossypium barbadense]
>TCONS_00033124
>Gh_A13G0447	-	-	-	-	-
>TCONS_00041142
>Gh_D03G0055	K13430|1|5e-49|193|zma:100283091|serine/threonine-protein kinase PBS1 [EC:2.7.11.1];K00924|4|1e-48|192|ath:AT3G59420|[EC:2.7.1.-]	-	GO:0004672//protein kinase activity;GO:0000166//nucleotide binding	-	gi|590702332|ref|XP_007046599.1|/7.04736e-154/Receptor-like protein kinase THESEUS 1 [Theobroma cacao]
>TCONS_00052002
>Gh_A12G2708	K01188|1|1e-153|542|rcu:RCOM_0827440|beta-glucosidase [EC:3.2.1.21]	-	-	-	gi|297736192|emb|CBI24830.3|/0/unnamed protein product [Vitis vinifera]
>TCONS_00098508
>Gh_A05G0845	K01537|1|1e-15|79.3|pop:POPTR_768258|Ca2+-transporting ATPase [EC:3.6.3.8]	-	GO:0016787//hydrolase activity	-	gi|694318186|ref|XP_009341764.1|/3.60356e-16/PREDICTED: calcium-transporting ATPase 4, endoplasmic reticulum-type-like [Pyrus x bretschneideri]
>TCONS_00013894
>Gh_A04G0446	-	-	-	-	gi|595832490|ref|XP_007206484.1|/7.64673e-20/hypothetical protein PRUPE_ppa019056mg, partial [Prunus persica]
>TCONS_00010263
>Gh_A10G2348	-	-	GO:0060089	GO:0009314//response to radiation;GO:0023052//signaling	gi|590565127|ref|XP_007009861.1|/0/Phototropic-responsive NPH3 family protein [Theobroma cacao]
>TCONS_00097177
>Gh_D04G0746	K05016|1|0.0|743|sbi:SORBI_04g022890|chloride channel 7	GO:0031224//intrinsic component of membrane	GO:0005254//chloride channel activity	GO:0015698//inorganic anion transport	gi|590647246|ref|XP_007031848.1|/0/Chloride channel B isoform 2 [Theobroma cacao]
>TCONS_00055083
>Gh_D07G2073	-	-	-	-	gi|590715212|ref|XP_007050131.1|/0/DENN (AEX-3) domain-containing protein isoform 1 [Theobroma cacao]
>TCONS_00067365
>Gh_A12G0135	-	-	-	-	gi|590688277|ref|XP_007042902.1|/0/LMBR1-like membrane protein isoform 2 [Theobroma cacao]
>TCONS_00039067
>Gh_A12G1689	K08286|1|6e-69|260|aly:ARALYDRAFT_491919|protein-serine/threonine kinase [EC:2.7.11.-]	-	GO:0004871//signal transducer activity;GO:0004674//protein serine/threonine kinase activity;GO:0032559	GO:0006464//cellular protein modification process	gi|590669527|ref|XP_007037800.1|/0/Leucine-rich repeat protein kinase family protein [Theobroma cacao]
>TCONS_00040321
>Gh_A02G0474	-	-	-	-	gi|590661020|ref|XP_007035558.1|/1.96587e-83/Uncharacterized protein TCM_021188 [Theobroma cacao]
>TCONS_00004833
>Gh_D11G2642	-	-	-	-	gi|222625515|gb|EEE59647.1|/1.17369e-09/hypothetical protein OsJ_12023 [Oryza sativa Japonica Group]
>TCONS_00082299
>Gh_A06G0894	K00759|1|2e-94|342|pop:POPTR_669073|adenine phosphoribosyltransferase [EC:2.4.2.7]	GO:0044424	GO:0016763//transferase activity, transferring pentosyl groups	GO:0043096//purine nucleobase salvage	gi|590572356|ref|XP_007011830.1|/1.6828e-94/Adenine phosphoribosyltransferase 5 isoform 1 [Theobroma cacao]
>TCONS_00018225
>Gh_A12G1142	K14566|1|2e-16|50.1|pop:POPTR_644544|U3 small nucleolar RNA-associated protein 24	-	-	-	gi|590724264|ref|XP_007052417.1|/1.70303e-62/Purine permease 11 isoform 1 [Theobroma cacao]
>TCONS_00038024
>Gh_D10G1085	K03320|1|0.0|844|rcu:RCOM_0862770|ammonium transporter, Amt family	GO:0031224//intrinsic component of membrane	GO:0015101//organic cation transmembrane transporter activity	GO:0015696//ammonium transport	gi|590714435|ref|XP_007049913.1|/0/Ammonium transporter 3 member 1 [Theobroma cacao]
>TCONS_00077306
>Gh_A09G1720	-	-	-	-	gi|590710221|ref|XP_007048768.1|/9.30286e-48/AP2/B3 transcriptional factor family protein [Theobroma cacao]
>TCONS_00027257
>Gh_A02G0287	-	-	-	-	gi|590657799|ref|XP_007034667.1|/1.50124e-64/Glycoprotein membrane precursor GPI-anchored [Theobroma cacao]
>TCONS_00004697
>Gh_A05G1503	K08150|1|1e-153|541|ath:AT4G16480|MFS transporter, SP family, solute carrier family 2 (myo-inositol transporter), member 13	GO:0016020//membrane	GO:0005365//myo-inositol transmembrane transporter activity	GO:0006810//transport	gi|590626843|ref|XP_007026283.1|/1.00576e-168/Inositol transporter 4 [Theobroma cacao]
>TCONS_00011807
>Gh_D06G1409	K04392|1|3e-92|335|pop:POPTR_828631|Ras-related C3 botulinum toxin substrate 1;K07975|3|2e-90|329|ath:AT5G45970|Rho family, other	GO:0016020//membrane;GO:0044424	GO:0032561//guanyl ribonucleotide binding;GO:0004620//phospholipase activity	GO:0035556//intracellular signal transduction	gi|2500197|sp|Q41253.1|RAC13_GOSHI/1.67757e-91/RecName: Full=Rac-like GTP-binding protein RAC13; Flags: Precursor [Gossypium hirsutum]
>TCONS_00063515
>Gh_A11G2678	-	-	-	-	gi|568883575|ref|XP_006494539.1|/1.96677e-44/PREDICTED: uncharacterized protein LOC102621950 [Citrus sinensis]
>TCONS_00034678
>Gh_A04G1073	-	-	GO:0004312//fatty acid synthase activity	GO:0008152//metabolic process	gi|590697276|ref|XP_007045394.1|/4.18342e-17/Alcohol dehydrogenase [Theobroma cacao]
>TCONS_00010793
>Gh_D12G2456	K10717|1|2e-95|348|vvi:100258332|cytokinin trans-hydroxylase	-	GO:0016491//oxidoreductase activity;GO:0005506//iron ion binding	GO:0008152//metabolic process	gi|590672778|ref|XP_007038707.1|/0/Cytochrome P450, family 715, subfamily A, polypeptide 1 [Theobroma cacao]
>TCONS_00084469
>Gh_A01G0611	K10704|1|2e-124|443|pop:POPTR_1097333|ubiquitin-conjugating enzyme E2 variant	-	-	-	gi|590607081|ref|XP_007020907.1|/1.01809e-148/Fatty acid desaturase A [Theobroma cacao]
>TCONS_00000443
>Gh_Sca087348G01	-	-	-	-	-
>TCONS_00105763
>Gh_D12G1658	K14638|1|6e-105|379|sbi:SORBI_01g009890|solute carrier family 15 (peptide/histidine transporter), member 3/4	-	-	-	gi|590700752|ref|XP_007046240.1|/0/Nitrate transporter 1:2 [Theobroma cacao]
>TCONS_00083956
>Gh_D09G0971	K13449|1|2e-57|219|rcu:RCOM_1381930|pathogenesis-related protein 1	-	-	-	gi|566187029|ref|XP_006379156.1|/8.58975e-58/pathogenesis-related family protein [Populus trichocarpa]
>TCONS_00072033
>Gh_A08G1588	K05280|1|6e-51|199|gmx:547475|flavonoid 3'-monooxygenase [EC:1.14.13.21]	-	GO:0005506//iron ion binding	-	gi|723720598|ref|XP_010324706.1|/4.33648e-88/PREDICTED: geraniol 8-hydroxylase-like isoform X2 [Solanum lycopersicum]
>TCONS_00025436
>Gh_A07G0683	K15186|1|7e-75|278|vvi:100243360|ELL-associated factor	-	-	-	gi|590652281|ref|XP_007033107.1|/3.6761e-109/RNA polymerase II transcription elongation factor, putative isoform 1 [Theobroma cacao]
>TCONS_00021254
>Gh_D12G2410	K08515|1|3e-13|73.9|ppp:PHYPADRAFT_109092|vesicle-associated membrane protein 7;K08511|2|2e-10|64.3|aly:ARALYDRAFT_906838|vesicle-associated membrane protein 72	-	-	-	gi|590674098|ref|XP_007039072.1|/4.63337e-82/SNARE-like superfamily protein, putative [Theobroma cacao]
>TCONS_00084441
>Gh_D02G1102	-	-	-	-	gi|590654891|ref|XP_007033829.1|/6.37185e-57/Uncharacterized protein TCM_019939 [Theobroma cacao]
>TCONS_00048074
>Gh_A01G1977	K13420|1|2e-59|229|ath:AT5G46330|LRR receptor-like serine/threonine-protein kinase FLS2 [EC:2.7.11.1]	-	-	-	gi|214011438|gb|ACJ61469.1|/0/GbVe [Gossypium barbadense]
>TCONS_00003177
>Gh_A12G1437	-	-	-	-	-
>TCONS_00038236
>Gh_D06G2093	-	GO:0031090//organelle membrane;GO:0043231//intracellular membrane-bounded organelle	-	-	gi|590621447|ref|XP_007024792.1|/7.4389e-90/Uncharacterized protein TCM_029262 [Theobroma cacao]
>TCONS_00064021
>Gh_D04G1373	K01802|1|1e-09|61.6|aly:ARALYDRAFT_483467|peptidylprolyl isomerase [EC:5.2.1.8];K14826|5|6e-08|56.2|smo:SELMODRAFT_428238|FK506-binding nuclear protein [EC:5.2.1.8]	-	GO:0016859//cis-trans isomerase activity	GO:0044267//cellular protein metabolic process	gi|590691383|ref|XP_007043768.1|/5.55916e-97/FKBP-like peptidyl-prolyl cis-trans isomerase family protein isoform 2 [Theobroma cacao]
>TCONS_00055577
>Gh_A13G1182	-	-	-	-	gi|590607351|ref|XP_007020967.1|/5.72631e-62/F-box/RNI superfamily protein, putative [Theobroma cacao]
>TCONS_00041816
>Gh_A07G1035	-	-	-	-	-
>TCONS_00021525
>Gh_A02G0067	K13691|1|2e-168|590|vvi:100242294|pathogen-inducible salicylic acid glucosyltransferase [EC:2.4.1.-]	-	GO:0016757//transferase activity, transferring glycosyl groups	-	gi|590654249|ref|XP_007033645.1|/0/UDP-glucosyltransferase 74F2, putative [Theobroma cacao]
>TCONS_00003228
>Gh_Sca004768G07	K09264|1|1e-90|330|vvi:100244955|MADS-box transcription factor, plant	GO:0043231//intracellular membrane-bounded organelle	GO:0003677//DNA binding;GO:0001071//nucleic acid binding transcription factor activity;GO:0016628//oxidoreductase activity, acting on the CH-CH group of donors, NAD or NADP as acceptor	GO:0006351//transcription, DNA-templated	gi|719995798|ref|XP_010254616.1|/1.54251e-109/PREDICTED: MADS-box transcription factor 23 isoform X2 [Nelumbo nucifera]
>TCONS_00102536
>Gh_D13G0579	-	-	-	-	gi|590586160|ref|XP_007015627.1|/5.51062e-25/SCR-like 9, putative [Theobroma cacao]
>TCONS_00086829
>Gh_D01G1699	K11816|1|2e-12|72.4|rcu:RCOM_0927500|YUCCA family monooxygenase [EC:1.14.13.-]	-	GO:0004497//monooxygenase activity;GO:0050662//coenzyme binding	-	gi|590683616|ref|XP_007041638.1|/0/Flavin-dependent monooxygenase 1 [Theobroma cacao]
>TCONS_00045279
>Gh_A13G1906	-	-	-	-	gi|590585077|ref|XP_007015353.1|/5.19964e-116/Alpha/beta-Hydrolases superfamily protein [Theobroma cacao]
>TCONS_00043912
>Gh_A11G0895	K00423|1|1e-23|107|ppp:PHYPADRAFT_163787|L-ascorbate oxidase [EC:1.10.3.3]	GO:0005576//extracellular region	GO:0046914//transition metal ion binding;GO:0016682//oxidoreductase activity, acting on diphenols and related substances as donors, oxygen as acceptor	GO:0009808//lignin metabolic process	gi|590721085|ref|XP_007051509.1|/1.27244e-87/Laccase, putative [Theobroma cacao]
>TCONS_00035447
>Gh_A03G0751	-	-	-	-	gi|590638940|ref|XP_007029530.1|/4.41745e-63/Uncharacterized protein TCM_025407 [Theobroma cacao]
>TCONS_00007917
>Gh_Sca084090G01	-	-	-	-	gi|595791379|ref|XP_007199438.1|/1.11189e-33/hypothetical protein PRUPE_ppa026667mg, partial [Prunus persica]
>TCONS_00105597
>Gh_D04G0582	-	-	-	-	gi|218184766|gb|EEC67193.1|/3.56117e-08/hypothetical protein OsI_34068 [Oryza sativa Indica Group]
>TCONS_00053616
>Gh_A02G0184	-	-	GO:0005488//binding	-	gi|590656199|ref|XP_007034202.1|/0/Selenium-binding protein 2 isoform 1 [Theobroma cacao]
>TCONS_00003311
>Gh_A07G2244	-	-	-	-	gi|590715372|ref|XP_007050177.1|/1.37174e-123/Plasmodesmata-located protein 1 isoform 2 [Theobroma cacao]
>TCONS_00094473
>Gh_D07G0123	K05692|1|6e-29|123|aly:ARALYDRAFT_478567|actin beta/gamma 1	GO:0043232	GO:0032559	-	gi|590575141|ref|XP_007012602.1|/1.5246e-35/Actin-11 [Theobroma cacao]
>TCONS_00064180
>Gh_A07G1210	-	-	-	-	gi|470132106|ref|XP_004301927.1|/1.77736e-08/PREDICTED: putative ribonuclease H protein At1g65750-like [Fragaria vesca subsp. vesca]
>TCONS_00019956
>Gh_A06G0291	K13420|1|1e-149|529|sbi:SORBI_06g028760|LRR receptor-like serine/threonine-protein kinase FLS2 [EC:2.7.11.1]	-	-	-	gi|590598069|ref|XP_007018791.1|/0/Receptor protein kinase, putative [Theobroma cacao]
>TCONS_00017694
>Gh_A11G1133	K11654|1|4e-35|145|smo:SELMODRAFT_440203|SWI/SNF-related matrix-associated actin-dependent regulator of chromatin subfamily A member 5 [EC:3.6.4.-];K08815|2|5e-11|65.1|ota:Ot18g00860|tau tubulin kinase [EC:2.7.11.26]	-	-	-	gi|590717294|ref|XP_007050582.1|/1.73386e-68/Uncharacterized protein isoform 2, partial [Theobroma cacao]
>TCONS_00033443
>Gh_Sca004866G06	K09903|1|4e-23|104|mtr:MTR_8g093330|uridylate kinase [EC:2.7.4.22]	GO:0044424	GO:0009041//uridylate kinase activity	GO:0006220//pyrimidine nucleotide metabolic process;GO:0006520//cellular amino acid metabolic process;GO:0006796//phosphate-containing compound metabolic process	gi|641839437|gb|KDO58367.1|/9.81396e-22/hypothetical protein CISIN_1g019877mg [Citrus sinensis]
>TCONS_00102737
>Gh_D13G1863	K15718|1|7e-41|164|pop:POPTR_821983|linoleate 9S-lipoxygenase [EC:1.13.11.58]	-	-	GO:0008152//metabolic process	gi|296088356|emb|CBI36801.3|/1.1739e-51/unnamed protein product [Vitis vinifera]
>TCONS_00089578
>Gh_D12G1901	-	-	-	-	gi|590670536|ref|XP_007038083.1|/5.44536e-35/Uncharacterized protein TCM_014714 [Theobroma cacao]
>TCONS_00086019
>Gh_A11G1052	-	-	-	-	gi|590718688|ref|XP_007050868.1|/7.96746e-48/Ralf-like 33, putative [Theobroma cacao]
>TCONS_00033380
>Gh_Sca004871G04	-	-	-	-	gi|590608911|ref|XP_007021396.1|/1.15714e-146/F-box/RNI/FBD-like domains-containing protein, putative [Theobroma cacao]
>TCONS_00102752
>Gh_A11G2956	K12126|1|1e-08|58.2|aly:ARALYDRAFT_471048|phytochrome-interacting factor 3	-	-	-	gi|590664700|ref|XP_007036544.1|/8.08859e-64/BR enhanced expression 1 [Theobroma cacao]
>TCONS_00097220
>Gh_D11G2691	-	-	-	-	gi|590643362|ref|XP_007030782.1|/2.19284e-54/Uncharacterized protein TCM_026518 [Theobroma cacao]
>TCONS_00082330
>Gh_A09G0818	-	-	-	-	-
>TCONS_00026619
>Gh_D05G2089	K09264|1|1e-59|227|vvi:100244955|MADS-box transcription factor, plant	GO:0043231//intracellular membrane-bounded organelle	GO:0003677//DNA binding;GO:0001071//nucleic acid binding transcription factor activity;GO:0016628//oxidoreductase activity, acting on the CH-CH group of donors, NAD or NADP as acceptor	GO:0006351//transcription, DNA-templated	gi|719995796|ref|XP_010254615.1|/4.89654e-78/PREDICTED: MADS-box transcription factor 23 isoform X1 [Nelumbo nucifera]
>TCONS_00057158
>Gh_D02G1215	-	-	-	-	-
>TCONS_00049953
>Gh_D11G2563	K01537|1|0.0|1207|aly:ARALYDRAFT_898774|Ca2+-transporting ATPase [EC:3.6.3.8]	GO:0031224//intrinsic component of membrane	GO:0046873//metal ion transmembrane transporter activity;GO:0019829//cation-transporting ATPase activity;GO:0032559	GO:0009206;GO:0006816//calcium ion transport	gi|590642691|ref|XP_007030588.1|/0/ATPase E1-E2 type family protein / haloacid dehalogenase-like hydrolase family protein [Theobroma cacao]
>TCONS_00082260
>Gh_A07G2137	-	-	-	-	gi|590647529|ref|XP_007031926.1|/0/Monovalent cation:proton antiporter, putative [Theobroma cacao]
>TCONS_00022430
>Gh_A05G3526	K04733|1|1e-21|103|aly:ARALYDRAFT_916421|interleukin-1 receptor-associated kinase 4 [EC:2.7.11.1]	-	GO:0016740//transferase activity	-	gi|590620483|ref|XP_007024547.1|/0/Kinase protein with adenine nucleotide alpha hydrolases-like domain, putative isoform 1 [Theobroma cacao]
>TCONS_00016000
>Gh_A03G1227	K00924|1|1e-51|202|osa:4333525|[EC:2.7.1.-];K04733|2|1e-51|202|aly:ARALYDRAFT_916421|interleukin-1 receptor-associated kinase 4 [EC:2.7.11.1]	-	-	-	gi|590694209|ref|XP_007044545.1|/0/Serine-threonine protein kinase, putative [Theobroma cacao]
>TCONS_00008364
>Gh_D05G3093	-	-	-	-	gi|590694181|ref|XP_007044537.1|/5.40914e-63/Serine/threonine-protein kinase TAO3 [Theobroma cacao]
>TCONS_00060366
>Gh_D09G2247	-	-	GO:0003824//catalytic activity	-	gi|590660517|ref|XP_007035419.1|/0/Inosine-uridine preferring nucleoside hydrolase family protein isoform 1 [Theobroma cacao]
>TCONS_00072899
>Gh_A12G0639	K00423|1|4e-133|457|aly:ARALYDRAFT_892557|L-ascorbate oxidase [EC:1.10.3.3]	GO:0044464	GO:0046914//transition metal ion binding;GO:0016682//oxidoreductase activity, acting on diphenols and related substances as donors, oxygen as acceptor	GO:0008152//metabolic process	gi|590704413|ref|XP_007047151.1|/0/SKU5 similar 16 [Theobroma cacao]
>TCONS_00037634
>Gh_D12G1383	-	-	-	-	gi|590690534|ref|XP_007043534.1|/6.22639e-13/Uncharacterized protein TCM_008017 [Theobroma cacao]
>TCONS_00083766
>Gh_D08G2636	K07964|1|7e-175|612|gmx:100792087|heparanase 1 [EC:3.2.1.166]	-	GO:0003824//catalytic activity	-	gi|590572255|ref|XP_007011803.1|/0/Glucuronidase 3 isoform 1 [Theobroma cacao]
>TCONS_00069438
>Gh_D05G1880	K13648|1|2e-15|81.3|bdi:100828117|alpha-1,4-galacturonosyltransferase [EC:2.4.1.43]	-	GO:0016740//transferase activity	-	gi|590593041|ref|XP_007017450.1|/6.80183e-171/Nucleotide-diphospho-sugar transferases superfamily protein [Theobroma cacao]
>TCONS_00059494
>Gh_A10G0333	-	-	-	-	gi|49333378|gb|AAT64018.1|/0/putative growth regulator [Gossypium hirsutum]
>TCONS_00031276
>Gh_A03G1080	-	-	-	-	gi|590691921|ref|XP_007043918.1|/0/Uncharacterized protein TCM_008615 [Theobroma cacao]
>TCONS_00008220
>Gh_A10G1105	-	-	-	-	gi|590656781|ref|XP_007034369.1|/0/Ankyrin repeat-containing protein, putative isoform 1 [Theobroma cacao]
>TCONS_00031868
>Gh_D12G2631	K09377|1|6e-98|354|pop:POPTR_806453|cysteine and glycine-rich protein	-	GO:0046914//transition metal ion binding	-	gi|671706587|gb|AII80542.1|/1.09463e-111/LIM-domain protein 8 [Gossypium hirsutum]
>TCONS_00084579
>Gh_D11G0980	K05283|1|4e-13|72.4|aly:ARALYDRAFT_354960|phosphatidylinositol glycan, class W [EC:2.3.-.-];K14297|2|1e-09|60.8|mtr:MTR_1g066430|nuclear pore complex protein Nup98-Nup96;K15692|3|5e-09|58.9|sbi:SORBI_06g034040|E3 ubiquitin-protein ligase RNF13 [EC:6.3.2.19];K13148|5|2e-08|56.6|rcu:RCOM_0598050|integrator complex subunit 11 [EC:3.1.27.-]	-	GO:0046872//metal ion binding	-	gi|590721700|ref|XP_007051690.1|/8.56985e-66/S-adenosyl-L-methionine-dependent methyltransferases superfamily protein [Theobroma cacao]
>TCONS_00081075
>Gh_A11G1293	K01495|1|2e-171|600|pop:POPTR_573397|GTP cyclohydrolase I [EC:3.5.4.16]	-	GO:0003933//GTP cyclohydrolase activity	-	gi|590713512|ref|XP_007049664.1|/0/GTP cyclohydrolase I [Theobroma cacao]
>TCONS_00035728
>Gh_A11G0981	K09422|1|1e-82|304|rcu:RCOM_1345780|myb proto-oncogene protein, plant	GO:0043231//intracellular membrane-bounded organelle	GO:0003676//nucleic acid binding	-	gi|14249017|gb|AAK57699.1|AF377317_1/3.07723e-152/myb-like transcription factor Myb 5 [Gossypium hirsutum]
>TCONS_00035528
>Gh_A02G1069	-	-	-	-	gi|590655125|ref|XP_007033897.1|/3.25551e-09/RNA recognition motif-containing protein, putative isoform 2 [Theobroma cacao]
>TCONS_00005313
>Gh_A12G2171	K09338|1|5e-37|153|aly:ARALYDRAFT_486694|homeobox-leucine zipper protein	-	-	-	gi|590675224|ref|XP_007039388.1|/5.90881e-94/Homeobox 7, putative [Theobroma cacao]
>TCONS_00038772
>Gh_A05G3237	-	-	-	-	gi|685317521|ref|XP_009149305.1|/8.59194e-09/PREDICTED: putative ribonuclease H protein At1g65750 [Brassica rapa]
>TCONS_00013086
>Gh_D06G1885	-	-	-	-	gi|590712302|ref|XP_007049351.1|/7.24642e-09/Uncharacterized protein TCM_002397 [Theobroma cacao]
>TCONS_00063871
>Gh_D12G1355	K01872|1|0.0|1453|rcu:RCOM_0036070|alanyl-tRNA synthetase [EC:6.1.1.7]	GO:0044424	GO:0004812//aminoacyl-tRNA ligase activity;GO:0032559	GO:0006418//tRNA aminoacylation for protein translation	gi|590689778|ref|XP_007043323.1|/0/Alanyl-tRNA synthetase, putative [Theobroma cacao]
>TCONS_00083751
>Gh_D01G1691	-	-	-	-	gi|590683715|ref|XP_007041663.1|/1.56123e-84/Eukaryotic translation initiation factor 3 subunit A, putative [Theobroma cacao]
>TCONS_00045270
>Gh_D11G0045	-	-	-	-	gi|590664700|ref|XP_007036544.1|/6.72038e-24/BR enhanced expression 1 [Theobroma cacao]
>TCONS_00080492
>Gh_D05G0651	-	-	-	-	gi|590571478|ref|XP_007011606.1|/1.04874e-31/Methionyl-tRNA synthetase [Theobroma cacao]
>TCONS_00056285
>Gh_A07G0746	-	-	-	-	gi|567889246|ref|XP_006437145.1|/1.13786e-13/hypothetical protein CICLE_v10033421mg [Citrus clementina]
>TCONS_00019512
>Gh_D11G2401	K01188|1|0.0|681|vvi:100255282|beta-glucosidase [EC:3.2.1.21]	-	GO:0015926//glucosidase activity	GO:0044238	gi|590640820|ref|XP_007030059.1|/0/Glycosyl hydrolase family protein [Theobroma cacao]
>TCONS_00082117
>Gh_D05G2472	-	-	-	-	gi|590593254|ref|XP_007017513.1|/5.00054e-111/hypothetical protein TCM_034023 [Theobroma cacao]
>TCONS_00059890
>Gh_A06G0922	-	-	-	-	gi|590571879|ref|XP_007011715.1|/0/Uncharacterized protein TCM_036906 [Theobroma cacao]
>TCONS_00016773
>Gh_A03G0221	-	-	-	-	gi|590566855|ref|XP_007010351.1|/6.17594e-14/Polynucleotidyl transferase, putative [Theobroma cacao]
>TCONS_00005959
>Gh_A01G0051	-	-	-	-	gi|590686113|ref|XP_007042284.1|/1.03369e-177/COBRA-like protein 6 precursor [Theobroma cacao]
>TCONS_00000026
>Gh_D07G2124	K14484|1|3e-60|228|ath:AT1G04240|auxin-responsive protein IAA	GO:0043231//intracellular membrane-bounded organelle	GO:0005515//protein binding	GO:0009755//hormone-mediated signaling pathway	gi|590716515|ref|XP_007050424.1|/1.11408e-81/AUX/IAA transcriptional regulator family protein [Theobroma cacao]
>TCONS_00065676
>Gh_A12G0395	-	-	-	-	-
>TCONS_00037445
>Gh_D08G1015	K00264|1|0.0|1428|rcu:RCOM_1579610|glutamate synthase (NADPH/NADH) [EC:1.4.1.13 1.4.1.14]	-	GO:0045181//glutamate synthase activity, NAD(P)H as acceptor;GO:0046914//transition metal ion binding;GO:0051540;GO:0050662//coenzyme binding;GO:0000166//nucleotide binding	GO:0006536//glutamate metabolic process	gi|590673877|ref|XP_007039010.1|/0/NADH-dependent glutamate synthase 1 isoform 4 [Theobroma cacao]
>TCONS_00068279
>Gh_A13G1702	-	-	-	-	-
>TCONS_00042201
>Gh_A10G1060	K01365|1|1e-20|95.9|gmx:100777471|cathepsin L [EC:3.4.22.15]	-	-	-	gi|10336513|dbj|BAB13759.1|/4.12708e-20/cysteine proteinase [Astragalus sinicus]
>TCONS_00030046
>Gh_A03G0348	-	-	-	-	gi|590589493|ref|XP_007016467.1|/2.61562e-11/Uncharacterized protein TCM_041870 [Theobroma cacao]
>TCONS_00007546
>Gh_D07G0397	-	-	-	-	gi|590671903|ref|XP_007038461.1|/7.19318e-47/AT hook motif DNA-binding family protein [Theobroma cacao]
>TCONS_00066136
>Gh_D08G0938	-	-	-	-	-
>TCONS_00068223
>Gh_A04G0330	-	-	-	-	gi|590609970|ref|XP_007021684.1|/1.20035e-59/Fiber Fb17-like protein isoform 3 [Theobroma cacao]
>TCONS_00010155
>Gh_A12G0895	K10717|1|6e-79|293|vvi:100258332|cytokinin trans-hydroxylase	-	GO:0046872//metal ion binding	-	gi|590724170|ref|XP_007052390.1|/0/Cytochrome P450, putative isoform 1 [Theobroma cacao]
>TCONS_00037846
>Gh_A10G1487	K04345|1|2e-26|118|aly:ARALYDRAFT_480465|protein kinase A [EC:2.7.11.11]	-	GO:0016791//phosphatase activity	-	gi|590661423|ref|XP_007035669.1|/7.28991e-171/Phosphatase 2C family protein isoform 1 [Theobroma cacao]
>TCONS_00032233
>Gh_A01G0745	K10406|1|9e-88|323|ath:AT1G72250|kinesin family member C2/C3	-	GO:0003774//motor activity;GO:0000166//nucleotide binding	-	gi|590605073|ref|XP_007020398.1|/0/Kinesin-like protein 1 isoform 2 [Theobroma cacao]
>TCONS_00000549
>Gh_D10G0485	-	-	-	-	gi|645243716|ref|XP_008228103.1|/5.79728e-06/PREDICTED: uncharacterized protein LOC103327549 [Prunus mume]
>TCONS_00076814
>Gh_A02G0334	-	-	-	-	gi|590658613|ref|XP_007034903.1|/0/Uncharacterized protein isoform 1 [Theobroma cacao]
>TCONS_00004724
>Gh_A08G0564	-	-	GO:0032559	-	gi|590716308|ref|XP_007050392.1|/0/P-loop containing nucleoside triphosphate hydrolases superfamily protein [Theobroma cacao]
>TCONS_00024547
>Gh_Sca112947G01	-	-	-	-	-
>TCONS_00090653
>Gh_A01G1702	-	-	-	-	gi|590633214|ref|XP_007028055.1|/7.28686e-42/Uncharacterized protein TCM_023118 [Theobroma cacao]
>TCONS_00002998
>Gh_A05G0096	K15280|1|3e-25|114|cme:CMK248C|solute carrier family 35, member C2	GO:0031224//intrinsic component of membrane	-	-	gi|590578158|ref|XP_007013428.1|/1.48211e-152/Nucleotide-sugar transporter family protein [Theobroma cacao]
>TCONS_00013399
>Gh_D05G3285	K15336|1|5e-37|154|vvi:100259391|tRNA (cytosine38-C5)-methyltransferase [EC:2.1.1.204]	-	-	-	gi|590613577|ref|XP_007022703.1|/0/Pentatricopeptide repeat (PPR) superfamily protein, putative isoform 4 [Theobroma cacao]
>TCONS_00057967
>Gh_A02G0927	K00430|1|2e-137|486|aly:ARALYDRAFT_489264|peroxidase [EC:1.11.1.7]	GO:0044464	GO:0005506//iron ion binding;GO:0003824//catalytic activity;GO:0016209//antioxidant activity	GO:0008152//metabolic process;GO:0006950//response to stress	gi|590654985|ref|XP_007033857.1|/2.9617e-152/Peroxidase superfamily protein [Theobroma cacao]
>TCONS_00003886
>Gh_A12G1617	K08910|1|5e-130|461|rcu:RCOM_1471590|light-harvesting complex I chlorophyll a/b binding protein 4	GO:0009536//plastid	-	GO:0006091//generation of precursor metabolites and energy	gi|571450890|ref|XP_003523016.2|/1.3053e-134/PREDICTED: chlorophyll a-b binding protein P4, chloroplastic [Glycine max]
>TCONS_00040268
>Gh_A08G0230	-	-	-	-	gi|590724842|ref|XP_007052582.1|/2.23239e-91/Basic helix-loop-helix DNA-binding superfamily protein, putative [Theobroma cacao]
>TCONS_00022585
>Gh_D11G3530	-	-	-	-	gi|590722246|ref|XP_007051842.1|/1.47049e-22/Uncharacterized protein TCM_005358 [Theobroma cacao]
>TCONS_00101944
>Gh_A06G1842	K00279|1|0.0|859|pop:POPTR_754101|cytokinin dehydrogenase [EC:1.5.99.12]	-	GO:0016645//oxidoreductase activity, acting on the CH-NH group of donors;GO:0050662//coenzyme binding	GO:0006725//cellular aromatic compound metabolic process	gi|590593705|ref|XP_007017645.1|/0/Cytokinin oxidase 5 [Theobroma cacao]
>TCONS_00091844
>Gh_A08G2047	-	-	-	-	gi|590728704|ref|XP_007099681.1|/2.1974e-26/Uncharacterized protein TCM_045917 [Theobroma cacao]
>TCONS_00025751
>Gh_D07G2313	-	GO:0031224//intrinsic component of membrane	-	-	gi|590647310|ref|XP_007031865.1|/8.88317e-162/Emb:CAB87702.1, putative [Theobroma cacao]
>TCONS_00067525
>Gh_D03G1120	K15401|1|0.0|872|pop:POPTR_797642|cytochrome P450, family 86, subfamily A, polypeptide 1 (fatty acid omega-hydroxylase) [EC:1.14.-.-]	-	GO:0016712//oxidoreductase activity, acting on paired donors, with incorporation or reduction of molecular oxygen, reduced flavin or flavoprotein as one donor, and incorporation of one atom of oxygen;GO:0005506//iron ion binding	GO:0008152//metabolic process	gi|590588217|ref|XP_007016155.1|/0/Cytochrome P450, family 86, subfamily A, polypeptide 1 [Theobroma cacao]
>TCONS_00051601
>Gh_A01G0143	-	-	GO:0046872//metal ion binding	-	gi|590691261|ref|XP_007043736.1|/0/ARM repeat superfamily protein isoform 1 [Theobroma cacao]
>TCONS_00000078
>Gh_A10G0422	K14649|1|1e-17|88.6|ppp:PHYPADRAFT_16291|transcription initiation factor TFIID subunit 8	-	-	-	gi|590621894|ref|XP_007024898.1|/2.19296e-91/Bromodomain transcription factor, putative [Theobroma cacao]
>TCONS_00029495
>Gh_A05G0446	K13420|1|3e-114|411|pop:POPTR_1075175|LRR receptor-like serine/threonine-protein kinase FLS2 [EC:2.7.11.1]	-	-	-	gi|590572711|ref|XP_007011921.1|/0/Leucine-rich repeat receptor-like protein kinase family protein, putative [Theobroma cacao]
>TCONS_00011189
>Gh_A04G0322	-	-	-	-	gi|590609923|ref|XP_007021671.1|/3.50862e-146/F3N23.34 protein [Theobroma cacao]
>TCONS_00010139
>Gh_D08G1731	K05278|1|6e-52|202|rcu:RCOM_1031440|flavonol synthase [EC:1.14.11.23];K05277|2|1e-51|201|pop:POPTR_548547|leucoanthocyanidin dioxygenase [EC:1.14.11.19]	-	GO:0016706//oxidoreductase activity, acting on paired donors, with incorporation or reduction of molecular oxygen, 2-oxoglutarate as one donor, and incorporation of one atom each of oxygen into both donors	GO:0051553	gi|590675860|ref|XP_007039569.1|/6.0696e-172/S-norcoclaurine synthase 1, putative [Theobroma cacao]
>TCONS_00068814
>Gh_D08G0938	-	-	-	-	-
>TCONS_00068226
>Gh_A05G3689	-	-	-	-	gi|590600683|ref|XP_007019515.1|/3.70017e-50/Uncharacterized protein TCM_035621 [Theobroma cacao]
>TCONS_00091152
>Gh_A08G2122	-	-	-	-	gi|590577845|ref|XP_007013345.1|/5.49294e-17/Uncharacterized protein TCM_038004 [Theobroma cacao]
>TCONS_00025799
>Gh_D13G0395	K09843|1|0.0|664|pop:POPTR_704322|(+)-abscisic acid 8'-hydroxylase [EC:1.14.13.93]	-	GO:0016491//oxidoreductase activity;GO:0005506//iron ion binding	GO:0008152//metabolic process	gi|590686600|ref|XP_007042427.1|/0/Abscisic acid 8'-hydroxylase 4 isoform 1 [Theobroma cacao]
>TCONS_00086696
>Gh_D01G1865	-	GO:0009523//photosystem II	GO:0046872//metal ion binding	GO:0044237//cellular metabolic process	gi|188509930|gb|ACD56619.1|/2.05537e-116/unknown predicted protein [Gossypioides kirkii]
>TCONS_00045441
>Gh_A03G1049	K09645|1|0.0|632|pop:POPTR_656911|vitellogenic carboxypeptidase-like protein [EC:3.4.16.-]	-	GO:0004180//carboxypeptidase activity	GO:0019538//protein metabolic process	gi|590696330|ref|XP_007045135.1|/0/Serine carboxypeptidase-like 50 [Theobroma cacao]
>TCONS_00008192
>Gh_A04G0549	-	-	-	-	gi|590631688|ref|XP_007027633.1|/0/Uncharacterized protein TCM_022472 [Theobroma cacao]
>TCONS_00009322
>Gh_Sca018824G01	-	-	-	-	-
>TCONS_00094531
>Gh_D06G1473	-	-	-	-	gi|568826444|ref|XP_006467582.1|/3.84579e-118/PREDICTED: uncharacterized protein LOC102619445 [Citrus sinensis]
>TCONS_00063560
>Gh_D07G0987	-	-	-	-	gi|590588979|ref|XP_007016335.1|/1.78568e-15/Uncharacterized protein TCM_041780 [Theobroma cacao]
>TCONS_00066529
>Gh_A10G0294	K01365|1|2e-134|476|rcu:RCOM_1014640|cathepsin L [EC:3.4.22.15]	-	GO:0016628//oxidoreductase activity, acting on the CH-CH group of donors, NAD or NADP as acceptor;GO:0004175//endopeptidase activity	GO:0019538//protein metabolic process	gi|590623715|ref|XP_007025398.1|/4.01244e-150/Senescence-associated gene 12 [Theobroma cacao]
>TCONS_00031251
>Gh_D13G2176	K01853|1|2e-155|547|pop:POPTR_717351|cycloartenol synthase [EC:5.4.99.8]	-	-	-	gi|590580464|ref|XP_007014076.1|/7.14532e-180/Cycloartenol synthase 1 [Theobroma cacao]
>TCONS_00088006
>Gh_D06G0637	K05283|1|1e-18|92.4|aly:ARALYDRAFT_354960|phosphatidylinositol glycan, class W [EC:2.3.-.-];K11982|2|1e-10|66.2|ppp:PHYPADRAFT_169900|E3 ubiquitin-protein ligase RNF115/126 [EC:6.3.2.19];K15692|3|3e-10|64.7|ppp:PHYPADRAFT_16563|E3 ubiquitin-protein ligase RNF13 [EC:6.3.2.19]	-	-	-	gi|590576887|ref|XP_007013082.1|/1.78829e-136/RING/U-box superfamily protein, putative [Theobroma cacao]
>TCONS_00061217
>Gh_D12G1819	-	-	-	-	gi|590668886|ref|XP_007037618.1|/0/COBRA-like extracellular glycosyl-phosphatidyl inositol-anchored protein family [Theobroma cacao]
>TCONS_00084056
>Gh_A11G0039	K03327|1|7e-162|568|vvi:100257810|multidrug resistance protein, MATE family	-	-	-	gi|590665179|ref|XP_007036670.1|/0/MATE efflux family protein [Theobroma cacao]
>TCONS_00032754
>Gh_A08G1741	-	-	-	-	gi|590713659|ref|XP_007049705.1|/5.20862e-34/Transcriptional activator, putative isoform 1 [Theobroma cacao]
>TCONS_00025558
>Gh_A12G0984	K13076|1|7e-99|358|pop:POPTR_644538|delta8-fatty-acid desaturase [EC:1.14.19.4]	-	GO:0005506//iron ion binding;GO:0016705//oxidoreductase activity, acting on paired donors, with incorporation or reduction of molecular oxygen	GO:0006631//fatty acid metabolic process	gi|629113163|gb|KCW78123.1|/5.15473e-122/hypothetical protein EUGRSUZ_D02331 [Eucalyptus grandis]
>TCONS_00039760
>Gh_D11G1730	K03453|1|6e-18|90.5|vcn:VOLCADRAFT_102664|bile acid:Na+ symporter, BASS family	-	-	-	gi|590702166|ref|XP_007046560.1|/5.41003e-142/Regulator of Vps4 activity in the MVB pathway protein isoform 1 [Theobroma cacao]
>TCONS_00081554
>Gh_A10G0831	-	-	-	-	gi|590704550|ref|XP_007047189.1|/3.36919e-150/Phospholipase A 2A, IIA,PLA2A [Theobroma cacao]
>TCONS_00031637
>Gh_A09G0489	K04733|1|4e-48|191|smo:SELMODRAFT_33807|interleukin-1 receptor-associated kinase 4 [EC:2.7.11.1];K13416|2|2e-47|189|ath:AT4G33430|brassinosteroid insensitive 1-associated receptor kinase 1 [EC:2.7.10.1 2.7.11.1];K13417|5|4e-47|187|ath:AT2G13790|somatic embryogenesis receptor kinase 4 [EC:2.7.10.1 2.7.11.1]	-	GO:0004672//protein kinase activity	-	gi|590664981|ref|XP_007036614.1|/0/Kinase superfamily protein, putative [Theobroma cacao]
>TCONS_00027969
>Gh_A01G1232	-	-	-	-	-
>TCONS_00000963
>Gh_D09G0168	K13415|1|1e-48|190|sbi:SORBI_03g012040|protein brassinosteroid insensitive 1 [EC:2.7.10.1 2.7.11.1];K08286|2|3e-32|136|ath:AT4G28490|protein-serine/threonine kinase [EC:2.7.11.-];K00924|3|3e-31|133|aly:ARALYDRAFT_473063|[EC:2.7.1.-]	-	-	-	gi|590723625|ref|XP_007052237.1|/2.51559e-80/Leucine-rich repeat receptor-like protein kinase family protein, putative [Theobroma cacao]
>TCONS_00073169
>Gh_D11G1087	K05681|1|3e-51|202|cme:CMS467C|ATP-binding cassette, subfamily G (WHITE), member 2;K12843|3|2e-50|199|vvi:100248403|U4/U6 small nuclear ribonucleoprotein PRP3	-	-	-	gi|590720167|ref|XP_007051256.1|/0/Pleiotropic drug resistance 9 [Theobroma cacao]
>TCONS_00081144
>Gh_A13G0172	K13496|1|2e-34|145|ath:AT2G36780|UDP-glucosyl transferase 73C [EC:2.4.1.-];K13495|3|2e-32|138|vvi:100248679|cis-zeatin O-glucosyltransferase [EC:2.4.1.215]	-	-	-	gi|590575700|ref|XP_007012761.1|/0/UDP-Glycosyltransferase superfamily protein [Theobroma cacao]
>TCONS_00040919
>Gh_D05G2276	K04733|1|4e-62|236|smo:SELMODRAFT_159261|interleukin-1 receptor-associated kinase 4 [EC:2.7.11.1];K00924|2|2e-58|224|aly:ARALYDRAFT_486409|[EC:2.7.1.-]	-	GO:0004674//protein serine/threonine kinase activity;GO:0000166//nucleotide binding	-	gi|590599739|ref|XP_007019266.1|/3.43409e-131/Wall-associated kinase 2, putative [Theobroma cacao]
>TCONS_00059759
>Gh_D10G1796	-	-	-	-	-
>TCONS_00076058
>Gh_A10G1070	-	GO:0009532//plastid stroma	-	-	gi|590657191|ref|XP_007034493.1|/5.3941e-56/Uncharacterized protein TCM_020429 [Theobroma cacao]
>TCONS_00030053
>Gh_A01G1376	-	-	-	-	gi|590684580|ref|XP_007041886.1|/5.69173e-139/Pathogenesis-related thaumatin superfamily protein isoform 1 [Theobroma cacao]
>TCONS_00002757
>Gh_A10G0700	K04124|1|1e-152|537|pop:POPTR_548646|gibberellin 3-beta-dioxygenase [EC:1.14.11.15]	-	GO:0003824//catalytic activity	GO:0008152//metabolic process	gi|340796371|gb|AEK70424.1|/0/GA3ox2 [Gossypium hirsutum]
>TCONS_00029694
>Gh_A05G3061	K02717|1|2e-36|150|osa:4348816|photosystem II oxygen-evolving enhancer protein 2	GO:0009523//photosystem II	GO:0046872//metal ion binding	GO:0044237//cellular metabolic process	gi|590563865|ref|XP_007009492.1|/2.0362e-110/PsbP-like protein 2 [Theobroma cacao]
>TCONS_00015569
>Gh_D09G2244	K04733|1|2e-60|231|smo:SELMODRAFT_159261|interleukin-1 receptor-associated kinase 4 [EC:2.7.11.1];K13416|2|3e-57|221|rcu:RCOM_1534760|brassinosteroid insensitive 1-associated receptor kinase 1 [EC:2.7.10.1 2.7.11.1];K13418|4|4e-56|217|pop:POPTR_913861|somatic embryogenesis receptor kinase 1 [EC:2.7.10.1 2.7.11.1]	-	GO:0016301//kinase activity	-	gi|590660483|ref|XP_007035412.1|/0/Kinase superfamily protein, putative isoform 1 [Theobroma cacao]
>TCONS_00072896
>Gh_A11G3021	K04371|1|1e-14|77.8|vvi:100254083|extracellular signal-regulated kinase 1/2 [EC:2.7.11.24];K09060|2|4e-12|69.3|aly:ARALYDRAFT_912691|plant G-box-binding factor;K14432|4|8e-10|61.6|bdi:100841220|ABA responsive element binding factor	-	GO:0005488//binding	-	gi|590705982|ref|XP_007047594.1|/3.75797e-64/Basic leucine-zipper 5, putative [Theobroma cacao]
>TCONS_00097307
>Gh_A01G0553	K08202|1|3e-53|207|cre:CHLREDRAFT_103526|MFS transporter, OCT family, solute carrier family 22 (organic cation transporter), member 4/5;K08150|3|1e-13|76.3|rcu:RCOM_0630820|MFS transporter, SP family, solute carrier family 2 (myo-inositol transporter), member 13	GO:0031224//intrinsic component of membrane	-	GO:0006810//transport	gi|590608045|ref|XP_007021159.1|/0/Organic cation/carnitine transporter4 isoform 1 [Theobroma cacao]
>TCONS_00000400
>Gh_D13G2536	K15040|1|2e-14|76.3|aly:ARALYDRAFT_323570|voltage-dependent anion channel protein 2	-	-	-	gi|590687371|ref|XP_007042645.1|/5.96351e-25/Porin/voltage-dependent anion-selective channel protein, putative [Theobroma cacao]
>TCONS_00102410
>Gh_A05G3882	K03064|1|1e-23|108|ota:Ot03g03380|26S proteasome regulatory subunit T4	-	-	-	gi|590614460|ref|XP_007022946.1|/4.55824e-91/Gamma-soluble NSF attachment protein isoform 2, partial [Theobroma cacao]
>TCONS_00091568
>Gh_A13G2339	K06892|1|2e-20|97.8|pop:POPTR_550478|;K04124|2|6e-19|93.2|vvi:100265167|gibberellin 3-beta-dioxygenase [EC:1.14.11.15];K05282|3|8e-19|92.8|vvi:100232996|gibberellin 20-oxidase [EC:1.14.11.12]	-	GO:0016491//oxidoreductase activity	-	gi|703158805|ref|XP_010112085.1|/1.06182e-98/Gibberellin 20 oxidase 1 [Morus notabilis]
>TCONS_00099202
>Gh_A12G0744	-	-	-	-	gi|20279456|gb|AAM18736.1|AC092548_14/1.97145e-08/putative reverse transcriptase [Oryza sativa Japonica Group]
>TCONS_00039577
>Gh_D09G0397	-	-	-	-	-
>TCONS_00073360
>Gh_A11G1804	-	-	-	-	gi|590705209|ref|XP_007047372.1|/0/Uncharacterized protein TCM_000684 [Theobroma cacao]
>TCONS_00036148
>Gh_A05G0556	K08237|1|2e-40|164|vvi:100246482|hydroquinone glucosyltransferase [EC:2.4.1.218]	-	GO:0016757//transferase activity, transferring glycosyl groups	-	gi|590588101|ref|XP_007016124.1|/4.86533e-129/Glycosyltransferase, putative [Theobroma cacao]
>TCONS_00011248
>Gh_D10G0760	-	-	-	-	gi|590647510|ref|XP_007031921.1|/4.2225e-126/Regulator of nonsense transcripts 3A, putative [Theobroma cacao]
>TCONS_00075198
>Gh_D06G1555	K00854|1|5e-21|76.3|vvi:100252425|xylulokinase [EC:2.7.1.17]	-	GO:0016772//transferase activity, transferring phosphorus-containing groups	GO:0044238	gi|590596573|ref|XP_007018370.1|/8.01033e-20/Xylulose kinase, putative [Theobroma cacao]
>TCONS_00061930
>Gh_A13G1160	K00514|1|1e-27|122|rcu:RCOM_1428040|zeta-carotene desaturase [EC:1.3.5.6];K01206|2|8e-23|106|ath:AT1G67830|alpha-L-fucosidase [EC:3.2.1.51]	-	-	-	gi|590606609|ref|XP_007020781.1|/3.25429e-131/Zinc finger protein, putative [Theobroma cacao]
>TCONS_00041789
>Gh_D09G0467	K03021|1|1e-33|140|rcu:RCOM_0620590|DNA-directed RNA polymerase III subunit RPC2 [EC:2.7.7.6]	-	-	-	gi|590568479|ref|XP_007010805.1|/3.88281e-35/DNA-directed RNA polymerase isoform 7 [Theobroma cacao]
>TCONS_00073429
>Gh_D07G1616	-	-	-	-	gi|596270578|ref|XP_007225095.1|/4.91085e-10/hypothetical protein PRUPE_ppa016563mg, partial [Prunus persica]
>TCONS_00065293
>Gh_D12G0633	K13429|1|2e-26|119|ppp:PHYPADRAFT_1279|chitin elicitor receptor kinase 1;K00924|4|5e-23|107|ath:AT4G35600|[EC:2.7.1.-]	-	GO:0016301//kinase activity	-	gi|590704062|ref|XP_007047053.1|/0/Serine-threonine protein kinase, plant-type, putative [Theobroma cacao]
>TCONS_00085051
>Gh_A05G1202	-	-	-	-	gi|590621782|ref|XP_007024867.1|/9.32341e-125/Homeodomain-like superfamily protein, putative [Theobroma cacao]
>TCONS_00014123
>Gh_D08G2057	K13420|1|9e-153|540|sbi:SORBI_06g028760|LRR receptor-like serine/threonine-protein kinase FLS2 [EC:2.7.11.1];K08286|4|6e-141|500|ath:AT4G28490|protein-serine/threonine kinase [EC:2.7.11.-]	GO:0016020//membrane	GO:0004871//signal transducer activity;GO:0016491//oxidoreductase activity;GO:0004672//protein kinase activity;GO:0000166//nucleotide binding	GO:0008152//metabolic process	gi|590715432|ref|XP_007050194.1|/0/Leucine-rich repeat receptor-like protein kinase family protein, putative isoform 1 [Theobroma cacao]
>TCONS_00070965
>Gh_A12G0620	K13429|1|2e-25|115|ppp:PHYPADRAFT_1279|chitin elicitor receptor kinase 1;K00924|4|2e-23|109|ath:AT4G35600|[EC:2.7.1.-]	-	GO:0016301//kinase activity	-	gi|590704062|ref|XP_007047053.1|/0/Serine-threonine protein kinase, plant-type, putative [Theobroma cacao]
>TCONS_00039476
>Gh_A05G3727	-	-	-	-	gi|222625515|gb|EEE59647.1|/3.82791e-10/hypothetical protein OsJ_12023 [Oryza sativa Japonica Group]
>TCONS_00091250
>Gh_A08G0010	-	-	-	-	-
>TCONS_00024170
>Gh_D07G1282	-	-	-	-	-
>TCONS_00064990
>Gh_A11G1224	K15078|1|2e-122|438|vvi:100250139|structure-specific endonuclease subunit SLX1 [EC:3.6.1.-];K15271|3|1e-98|359|rcu:RCOM_1095670|ATP-dependent DNA helicase HFM1/MER3 [EC:3.6.4.12];K03798|5|8e-70|263|rcu:RCOM_0340700|cell division protease FtsH [EC:3.4.24.-]	-	-	-	gi|590692594|ref|XP_007044099.1|/0/Pentatricopeptide repeat-containing protein [Theobroma cacao]
>TCONS_00035672
>Gh_D02G0423	-	-	-	-	gi|590659157|ref|XP_007035051.1|/2.64968e-83/3-hydroxyacyl-CoA dehydratase 1, putative [Theobroma cacao]
>TCONS_00049302
>Gh_A06G1372	-	-	-	-	gi|685367385|ref|XP_009117682.1|/3.25285e-08/PREDICTED: uncharacterized protein LOC103842769 [Brassica rapa]
>TCONS_00017186
>Gh_D11G1576	-	-	-	-	-
>TCONS_00079246
>Gh_D03G0036	-	-	-	-	gi|590702142|ref|XP_007046555.1|/6.15576e-111/Uncharacterized protein TCM_000102 [Theobroma cacao]
>TCONS_00051987
>Gh_D11G2668	-	-	-	-	gi|590712224|ref|XP_007049334.1|/0/Uncharacterized protein TCM_002357 [Theobroma cacao]
>TCONS_00080054
>Gh_D11G3434	-	-	-	-	gi|590707831|ref|XP_007048107.1|/6.23241e-21/Uncharacterized protein isoform 1 [Theobroma cacao]
>TCONS_00101793
>Gh_A02G0842	-	-	GO:0048037//cofactor binding	GO:0008152//metabolic process	gi|590597227|ref|XP_007018551.1|/2.28071e-175/NAD(P)-binding Rossmann-fold superfamily protein [Theobroma cacao]
>TCONS_00003816
>Gh_D13G1398	K00799|1|7e-32|133|rcu:RCOM_0324140|glutathione S-transferase [EC:2.5.1.18]	-	GO:0016765//transferase activity, transferring alkyl or aryl (other than methyl) groups	-	gi|590710880|ref|XP_007048951.1|/5.00218e-34/Glutathione S-transferase PHI 9 isoform 1 [Theobroma cacao]
>TCONS_00089246
>Gh_A04G0446	-	-	-	-	gi|595832490|ref|XP_007206484.1|/7.64673e-20/hypothetical protein PRUPE_ppa019056mg, partial [Prunus persica]
>TCONS_00010247
>Gh_A09G0011	-	-	-	-	gi|590709924|ref|XP_007048688.1|/1.89552e-77/Binding protein, putative [Theobroma cacao]
>TCONS_00025907
>Gh_A06G1387	-	-	-	-	gi|596222523|ref|XP_007224090.1|/7.77097e-11/hypothetical protein PRUPE_ppa015515mg [Prunus persica]
>TCONS_00018649
>Gh_D06G1525	-	-	-	-	-
>TCONS_00061893
>Gh_A12G2213	-	-	-	-	gi|590674721|ref|XP_007039247.1|/7.40005e-111/Uncharacterized protein TCM_015546 [Theobroma cacao]
>TCONS_00040652
>Gh_D02G0720	K13416|1|7e-56|217|rcu:RCOM_1534760|brassinosteroid insensitive 1-associated receptor kinase 1 [EC:2.7.10.1 2.7.11.1];K13417|2|3e-55|214|ath:AT2G13790|somatic embryogenesis receptor kinase 4 [EC:2.7.10.1 2.7.11.1];K13418|5|8e-54|210|pop:POPTR_913861|somatic embryogenesis receptor kinase 1 [EC:2.7.10.1 2.7.11.1]	-	GO:0004672//protein kinase activity;GO:0000166//nucleotide binding	-	gi|590600373|ref|XP_007019440.1|/0/Kinase, putative [Theobroma cacao]
>TCONS_00049533
>Gh_A12G0860	-	-	-	-	gi|590723405|ref|XP_007052174.1|/0/C2H2-type zinc finger family protein [Theobroma cacao]
>TCONS_00037826
>Gh_A11G2674	K03252|1|2e-06|51.6|mtr:MTR_1g023190|translation initiation factor 3 subunit C	-	-	-	gi|568877133|ref|XP_006491602.1|/1.0444e-24/PREDICTED: uncharacterized protein LOC102623801 [Citrus sinensis]
>TCONS_00034672
>Gh_A12G1196	K05666|1|1e-173|609|olu:OSTLU_35503|ATP-binding cassette, subfamily C (CFTR/MRP), member 2;K05658|3|7e-51|201|pop:POPTR_798405|ATP-binding cassette, subfamily B (MDR/TAP), member 1	GO:0031224//intrinsic component of membrane	GO:0017111//nucleoside-triphosphatase activity;GO:0016628//oxidoreductase activity, acting on the CH-CH group of donors, NAD or NADP as acceptor;GO:0015405;GO:0032559	GO:0006810//transport;GO:0009207	gi|590718821|ref|XP_007050897.1|/0/Multidrug resistance-associated protein 4 isoform 1 [Theobroma cacao]
>TCONS_00038062
>Gh_D02G1482	K11267|1|1e-44|176|vvi:100854206|sister chromatid cohesion protein PDS5	-	-	-	gi|590627185|ref|XP_007026379.1|/1.03004e-47/Androgen induced inhibitor of proliferation / pds5 isoform 2 [Theobroma cacao]
>TCONS_00048403
>Gh_A08G1296	-	-	-	-	gi|590724537|ref|XP_007052497.1|/7.68296e-27/RNA/RNP complex-1-interacting phosphatase, putative [Theobroma cacao]
>TCONS_00025217
>Gh_D08G0648	-	-	-	-	gi|222625515|gb|EEE59647.1|/5.51657e-09/hypothetical protein OsJ_12023 [Oryza sativa Japonica Group]
>TCONS_00067980
>Gh_D09G0867	K03885|1|0.0|756|mtr:MTR_5g071250|NADH dehydrogenase [EC:1.6.99.3]	-	-	-	gi|590587865|ref|XP_007016078.1|/0/Alternative NAD(P)H dehydrogenase 1 [Theobroma cacao]
>TCONS_00073720
>Gh_A11G1813	K00517|1|2e-124|444|ath:AT5G52320|[EC:1.14.-.-];K15405|2|4e-122|436|aly:ARALYDRAFT_474859|cytochrome P450, family 96, subfamily A, polypeptide 15 (midchain alkane hydroxylase);K15402|4|3e-104|377|rcu:RCOM_1376710|cytochrome P450, family 86, subfamily B, polypeptide 1 (fatty acid omega-hydroxylase) [EC:1.14.-.-]	-	GO:0016491//oxidoreductase activity;GO:0005506//iron ion binding	-	gi|590707937|ref|XP_007048137.1|/0/Cytochrome P450 [Theobroma cacao]
>TCONS_00036159
>Gh_D09G0397	-	-	-	-	-
>TCONS_00073358
>Gh_D08G2369	-	-	-	-	gi|590704281|ref|XP_007047115.1|/8.91529e-59/AP2/B3-like transcriptional factor family protein, putative [Theobroma cacao]
>TCONS_00071161
>Gh_D13G0875	-	-	-	-	gi|590698888|ref|XP_007045803.1|/1.58246e-120/Uncharacterized protein TCM_011482 [Theobroma cacao]
>TCONS_00087043
>Gh_D05G0117	K13420|1|3e-69|262|vvi:100253808|LRR receptor-like serine/threonine-protein kinase FLS2 [EC:2.7.11.1]	-	-	-	gi|590578875|ref|XP_007013630.1|/0/Receptor like protein 1, putative isoform 2 [Theobroma cacao]
>TCONS_00058413
>Gh_D01G0478	-	-	-	-	gi|590609208|ref|XP_007021476.1|/2.18542e-176/Uncharacterized protein TCM_031510 [Theobroma cacao]
>TCONS_00046006
>Gh_A13G0899	-	-	-	-	gi|590644139|ref|XP_007031000.1|/2.18899e-124/T-box protein 41 [Theobroma cacao]
>TCONS_00043156
>Gh_A12G2668	-	-	-	-	gi|590678688|ref|XP_007040371.1|/8.00281e-73/Late embryogenesis abundant hydroxyproline-rich glycofamily protein, putative [Theobroma cacao]
>TCONS_00098457
>Gh_A06G1933	-	-	-	-	gi|590565108|ref|XP_007009855.1|/0/Pleckstrin (PH) and lipid-binding START domains-containing protein [Theobroma cacao]
>TCONS_00092216
>Gh_A04G1253	-	-	GO:0005488//binding	-	gi|590697949|ref|XP_007045582.1|/1.35977e-119/Tobamovirus multiplication protein 3 isoform 1 [Theobroma cacao]
>TCONS_00009848
>Gh_A07G1970	K07562|1|2e-43|173|vvi:100245020|nonsense-mediated mRNA decay protein 3	-	-	-	gi|590649579|ref|XP_007032442.1|/4.82691e-52/Nonsense-mediated mRNA decay NMD3 family protein isoform 1 [Theobroma cacao]
>TCONS_00022300
>Gh_D01G0534	K10418|1|5e-19|90.5|smo:SELMODRAFT_131219|dynein light chain LC8-type	GO:0015630//microtubule cytoskeleton	-	GO:0009987//cellular process	gi|703119085|ref|XP_010101771.1|/2.69598e-48/Dynein light chain LC6, flagellar outer arm [Morus notabilis]
>TCONS_00044361
>Gh_D06G1720	-	-	-	-	gi|590627051|ref|XP_007026344.1|/0/Microtubule-associated proteins 70-5 isoform 1 [Theobroma cacao]
>TCONS_00063758
>Gh_A01G1253	-	-	-	-	gi|641814353|gb|KDO37843.1|/6.96669e-36/hypothetical protein CISIN_1g047084mg, partial [Citrus sinensis]
>TCONS_00000979
>Gh_A03G1668	-	-	-	-	gi|720000935|ref|XP_010256191.1|/7.99667e-25/PREDICTED: uncharacterized protein LOC104596624 [Nelumbo nucifera]
>TCONS_00007148
>Gh_D12G0374	-	-	-	-	gi|590683134|ref|XP_007041520.1|/1.27526e-134/Pathogenesis-related thaumatin superfamily protein, putative isoform 1 [Theobroma cacao]
>TCONS_00083030
>Gh_A07G1985	K01099|1|6e-54|210|ota:Ot04g02290|phosphatidylinositol-bisphosphatase [EC:3.1.3.36]	-	GO:0046030//inositol trisphosphate phosphatase activity	-	gi|590649290|ref|XP_007032370.1|/0/DNAse I-like superfamily protein isoform 1 [Theobroma cacao]
>TCONS_00022321
>Gh_A07G1703	K04459|1|5e-97|352|vvi:100249965|dual specificity phosphatase [EC:3.1.3.16 3.1.3.48]	-	GO:0004721//phosphoprotein phosphatase activity	GO:0006796//phosphate-containing compound metabolic process	gi|590711811|ref|XP_007049213.1|/3.49582e-104/Indole-3-butyric acid response 5 [Theobroma cacao]
>TCONS_00020393
>Gh_A06G1076	K08901|1|2e-79|293|vvi:100240959|photosystem II oxygen-evolving enhancer protein 3	GO:0044425//membrane part	-	-	gi|590625549|ref|XP_007025914.1|/6.1331e-85/Photosystem II subunit Q-2 [Theobroma cacao]
>TCONS_00018415
>Gh_D05G2646	K00555|1|1e-119|427|vvi:100243386|tRNA (guanine26-N2/guanine27-N2)-dimethyltransferase [EC:2.1.1.215 2.1.1.216]	-	GO:0003676//nucleic acid binding;GO:0008170//N-methyltransferase activity	GO:0006399//tRNA metabolic process	gi|590570465|ref|XP_007011345.1|/1.45581e-151/N2,N2-dimethylguanosine tRNA methyltransferase isoform 2 [Theobroma cacao]
>TCONS_00060015
>Gh_D03G1253	K09873|1|3e-101|365|osa:4324303|aquaporin TIP	GO:0031224//intrinsic component of membrane	-	GO:0006810//transport	gi|590589708|ref|XP_007016527.1|/1.22741e-116/Tonoplast intrinsic protein 1,3 [Theobroma cacao]
>TCONS_00051711
>Gh_A02G0967	-	GO:0016020//membrane	GO:0015197//peptide transporter activity;GO:0015603	GO:0022414//reproductive process;GO:0006810//transport;GO:0009791//post-embryonic development;GO:0010038//response to metal ion	gi|590675278|ref|XP_007039403.1|/0/YELLOW STRIPE like 1 isoform 1 [Theobroma cacao]
>TCONS_00005240
>Gh_A12G2662	K03363|1|2e-111|401|ppp:PHYPADRAFT_130843|cell division cycle 20, cofactor of APC complex	-	-	-	gi|590670967|ref|XP_007038204.1|/0/Transducin/WD40 repeat-like superfamily protein [Theobroma cacao]
>TCONS_00098441
>Gh_D08G0503	K01537|1|0.0|1345|ath:AT3G63380|Ca2+-transporting ATPase [EC:3.6.3.8]	GO:0016020//membrane	GO:0042625//ATPase activity, coupled to transmembrane movement of ions;GO:0046873//metal ion transmembrane transporter activity;GO:0005515//protein binding;GO:0000166//nucleotide binding	GO:0009987//cellular process;GO:0006816//calcium ion transport;GO:0008152//metabolic process	gi|590716782|ref|XP_007050467.1|/0/ATPase E1-E2 type family protein / haloacid dehalogenase-like hydrolase family protein [Theobroma cacao]
>TCONS_00067870
>Gh_A05G2179	K07375|1|0.0|813|rcu:RCOM_1598040|tubulin beta	GO:0032991//macromolecular complex;GO:0015630//microtubule cytoskeleton	GO:0017111//nucleoside-triphosphatase activity;GO:0032561//guanyl ribonucleotide binding	GO:0043623//cellular protein complex assembly;GO:0009207;GO:0007017//microtubule-based process	gi|590594287|ref|XP_007017809.1|/0/Tubulin beta-1 chain [Theobroma cacao]
>TCONS_00014776
>Gh_D05G2510	-	-	-	-	gi|590596880|ref|XP_007018459.1|/6.01171e-31/Uncharacterized protein TCM_034673 [Theobroma cacao]
>TCONS_00057422
>Gh_A12G0509	-	GO:0005622//intracellular	GO:0003677//DNA binding	-	gi|590652487|ref|XP_007033164.1|/3.61606e-84/Nuclear factor Y, putative isoform 6 [Theobroma cacao]
>TCONS_00039364
>Gh_A03G0973	K05282|1|4e-35|147|bdi:100837430|gibberellin 20-oxidase [EC:1.14.11.12]	-	GO:0016701//oxidoreductase activity, acting on single donors with incorporation of molecular oxygen;GO:0016706//oxidoreductase activity, acting on paired donors, with incorporation or reduction of molecular oxygen, 2-oxoglutarate as one donor, and incorporation of one atom each of oxygen into both donors	GO:0008152//metabolic process	gi|590697890|ref|XP_007045566.1|/1.89507e-162/Gibberellin 2-oxidase 8 [Theobroma cacao]
>TCONS_00008112
>Gh_Sca017056G01	-	-	-	-	gi|661813561|ref|YP_009045751.1|/3.15767e-28/orf127d (mitochondrion) [Batis maritima]
>TCONS_00093926
>Gh_A05G0230	K13459|1|9e-136|483|rcu:RCOM_1047690|disease resistance protein RPS2	-	-	-	gi|590575725|ref|XP_007012768.1|/1.04538e-172/NB-ARC domain-containing disease resistance protein, putative [Theobroma cacao]
>TCONS_00013486
>Gh_D09G1772	-	-	-	-	gi|590674543|ref|XP_007039198.1|/4.75527e-13/Ankyrin repeat and KH domain-containing protein R11A8.7, putative [Theobroma cacao]
>TCONS_00074318
>Gh_D06G1439	K14491|1|3e-10|63.9|gmx:100776075|two-component response regulator ARR-B family	-	-	-	gi|590623581|ref|XP_007025361.1|/1.21652e-77/Myb-like HTH transcriptional regulator family protein, putative [Theobroma cacao]
>TCONS_00061835
>Gh_A05G3454	-	-	-	-	gi|222625515|gb|EEE59647.1|/1.5099e-10/hypothetical protein OsJ_12023 [Oryza sativa Japonica Group]
>TCONS_00015949
>Gh_A12G0067	K03676|1|2e-18|89.0|bdi:100821530|glutaredoxin 3	-	GO:0015036//disulfide oxidoreductase activity	GO:0019725//cellular homeostasis	gi|590718392|ref|XP_007050809.1|/2.03605e-48/Thioredoxin superfamily protein [Theobroma cacao]
>TCONS_00039025
>Gh_A12G1440	-	-	-	-	gi|224087158|ref|XP_002308088.1|/3.49634e-11/hypothetical protein POPTR_0006s06950g [Populus trichocarpa]
>TCONS_00038241
>Gh_A06G1809	K12662|1|2e-26|117|bdi:100846442|U4/U6 small nuclear ribonucleoprotein PRP4	-	-	-	gi|590624388|ref|XP_007025589.1|/2.69294e-94/LisH dimerization motif,WD40/YVTN repeat-like-containing domain isoform 2 [Theobroma cacao]
>TCONS_00018963
>Gh_D05G3485	-	-	-	-	gi|470132106|ref|XP_004301927.1|/5.32964e-10/PREDICTED: putative ribonuclease H protein At1g65750-like [Fragaria vesca subsp. vesca]
>TCONS_00058146
>Gh_Sca005011G02	-	GO:0031224//intrinsic component of membrane	-	GO:0030001//metal ion transport	gi|590680701|ref|XP_007040933.1|/0/Solute:sodium symporters,urea transmembrane transporters [Theobroma cacao]
>TCONS_00103059
>Gh_D12G0067	-	-	-	-	gi|590718070|ref|XP_007050740.1|/1.2916e-64/Nucleic acid-binding, OB-fold-like protein isoform 1 [Theobroma cacao]
>TCONS_00084633
>Gh_A08G0941	K13429|1|1e-21|100|sbi:SORBI_02g029560|chitin elicitor receptor kinase 1;K04733|2|2e-21|100|aly:ARALYDRAFT_916421|interleukin-1 receptor-associated kinase 4 [EC:2.7.11.1];K00924|4|5e-20|95.9|osa:4333525|[EC:2.7.1.-];K13415|5|9e-19|91.7|vvi:100252647|protein brassinosteroid insensitive 1 [EC:2.7.10.1 2.7.11.1]	-	GO:0016301//kinase activity	-	gi|590674772|ref|XP_007039261.1|/2.09174e-92/LRR receptor-like serine/threonine-protein kinase, putative [Theobroma cacao]
>TCONS_00023164
>Gh_D08G2588	K01772|1|1e-179|627|rcu:RCOM_0798270|ferrochelatase [EC:4.99.1.1]	GO:0044424	GO:0016829//lyase activity	GO:0006779//porphyrin-containing compound biosynthetic process	gi|590573887|ref|XP_007012246.1|/0/Ferrochelatase 1 [Theobroma cacao]
>TCONS_00069411
>Gh_D05G2987	-	-	-	-	gi|590691921|ref|XP_007043918.1|/1.21616e-163/Uncharacterized protein TCM_008615 [Theobroma cacao]
>TCONS_00060272
>Gh_A10G2057	K09377|1|5e-99|357|rcu:RCOM_0498430|cysteine and glycine-rich protein	-	GO:0046914//transition metal ion binding	-	gi|480355455|gb|AGJ83942.1|/7.09518e-111/lim protein 2 [Gossypium hirsutum]
>TCONS_00030939
>Gh_A02G0163	K07976|1|5e-93|338|osa:4346088|Rab family, other	-	GO:0032561//guanyl ribonucleotide binding;GO:0003824//catalytic activity	GO:0006810//transport;GO:0035556//intracellular signal transduction	gi|590656004|ref|XP_007034146.1|/5.43126e-106/RAB GTPase A5E isoform 1 [Theobroma cacao]
>TCONS_00004622
>Gh_D01G1821	K15920|1|3e-116|417|ppp:PHYPADRAFT_153961|beta-D-xylosidase 4 [EC:3.2.1.37];K05349|5|2e-109|394|vvi:100252178|beta-glucosidase [EC:3.2.1.21]	GO:0005576//extracellular region;GO:0005618//cell wall;GO:0009536//plastid	GO:0015926//glucosidase activity	GO:0044238	gi|590598192|ref|XP_007018825.1|/0/Glycosyl hydrolase family protein isoform 3 [Theobroma cacao]
>TCONS_00047005
>Gh_A01G0553	K08202|1|3e-53|207|cre:CHLREDRAFT_103526|MFS transporter, OCT family, solute carrier family 22 (organic cation transporter), member 4/5;K08150|3|1e-13|76.3|rcu:RCOM_0630820|MFS transporter, SP family, solute carrier family 2 (myo-inositol transporter), member 13	GO:0031224//intrinsic component of membrane	-	GO:0006810//transport	gi|590608045|ref|XP_007021159.1|/0/Organic cation/carnitine transporter4 isoform 1 [Theobroma cacao]
>TCONS_00000399
>Gh_D04G1490	-	-	-	-	gi|590688850|ref|XP_007043062.1|/1.54268e-11/Plant EC metallothionein-like protein, putative [Theobroma cacao]
>TCONS_00055670
>Gh_A13G1182	-	-	-	-	gi|590607351|ref|XP_007020967.1|/5.72631e-62/F-box/RNI superfamily protein, putative [Theobroma cacao]
>TCONS_00041813
>Gh_A11G1356	-	-	-	-	-
>TCONS_00033604
>Gh_D09G0102	-	-	-	-	gi|590650566|ref|XP_007032673.1|/3.64486e-76/Uncharacterized protein TCM_018699 [Theobroma cacao]
>TCONS_00073100
>Gh_A10G0107	K08339|1|6e-14|75.1|olu:OSTLU_8657|autophagy-related protein 5	-	-	-	gi|590626426|ref|XP_007026166.1|/6.2257e-77/Chaperonin-like RbcX protein [Theobroma cacao]
>TCONS_00029297
>Gh_A11G0815	-	-	-	-	gi|590721918|ref|XP_007051752.1|/0/Transmembrane protein-related, putative [Theobroma cacao]
>TCONS_00033203
>Gh_A07G2207	K13448|1|2e-73|271|pop:POPTR_412211|calcium-binding protein CML	-	GO:0046872//metal ion binding	-	gi|590713199|ref|XP_007049574.1|/1.14738e-75/RNA-binding CRS1 / YhbY domain protein [Theobroma cacao]
>TCONS_00094324
>Gh_D01G0674	K03687|1|2e-82|303|rcu:RCOM_0546720|molecular chaperone GrpE	GO:0005737//cytoplasm	GO:0046914//transition metal ion binding	-	gi|590606299|ref|XP_007020704.1|/4.76779e-111/Co-chaperone GrpE family protein, putative isoform 1 [Theobroma cacao]
>TCONS_00046125
>Gh_D01G0870	K00276|1|6e-72|267|rcu:RCOM_0024700|primary-amine oxidase [EC:1.4.3.21]	-	GO:0046914//transition metal ion binding;GO:0016641//oxidoreductase activity, acting on the CH-NH2 group of donors, oxygen as acceptor;GO:0048037//cofactor binding	GO:0006807//nitrogen compound metabolic process	gi|590695042|ref|XP_007044780.1|/7.33012e-71/Copper amine oxidase family protein isoform 4 [Theobroma cacao]
>TCONS_00044612
>Gh_A04G0657	K10878|1|4e-98|338|rcu:RCOM_0819870|meiotic recombination protein SPO11	GO:0043232;GO:0043231//intracellular membrane-bounded organelle	GO:0005515//protein binding;GO:0003916//DNA topoisomerase activity;GO:0032559	GO:0006259//DNA metabolic process;GO:0001708//cell fate specification	gi|590630210|ref|XP_007027208.1|/1.56763e-108/Spo11/DNA topoisomerase VI, subunit A protein isoform 1 [Theobroma cacao]
>TCONS_00009409
>Gh_A11G3045	-	-	-	-	gi|590650032|ref|XP_007032549.1|/1.17799e-79/Gb:AAC24089.1 [Theobroma cacao]
>TCONS_00097335
>Gh_D04G0910	-	-	-	-	gi|590637421|ref|XP_007029111.1|/5.39344e-111/F-box family protein [Theobroma cacao]
>TCONS_00053869
>Gh_D02G1267	K15032|1|2e-20|97.1|ppp:PHYPADRAFT_22863|mTERF domain-containing protein, mitochondrial	GO:0009536//plastid	-	GO:0000304//response to singlet oxygen;GO:0003006//developmental process involved in reproduction	gi|590700066|ref|XP_007046064.1|/3.07917e-82/Mitochondrial transcription termination factor family protein, putative [Theobroma cacao]
>TCONS_00048221
>Gh_D10G1601	-	-	-	-	gi|590660101|ref|XP_007035309.1|/9.05731e-68/AWPM-19-like family protein [Theobroma cacao]
>TCONS_00077696
>Gh_D13G0911	K01637|1|0.0|742|pop:POPTR_562291|isocitrate lyase [EC:4.1.3.1]	GO:0005777//peroxisome	GO:0016833//oxo-acid-lyase activity	GO:0009060//aerobic respiration;GO:0043436;GO:0044262//cellular carbohydrate metabolic process	gi|113029|sp|P17069.1|ACEA_GOSHI/0/RecName: Full=Isocitrate lyase; Short=ICL; Short=Isocitrase; Short=Isocitratase [Gossypium hirsutum]
>TCONS_00087082
>Gh_D06G0806	K09705|1|8e-78|287|pop:POPTR_836179|hypothetical protein	-	-	-	gi|590575145|ref|XP_007012603.1|/6.81693e-82/RmlC-like jelly roll fold [Theobroma cacao]
>TCONS_00061327
>Gh_A11G0887	-	-	-	-	gi|590721124|ref|XP_007051520.1|/9.4989e-68/Uncharacterized protein TCM_005124 [Theobroma cacao]
>TCONS_00035439
>Gh_Sca005011G01	K03809|1|2e-71|266|smo:SELMODRAFT_231000|Trp repressor binding protein	-	GO:0000166//nucleotide binding;GO:0003824//catalytic activity	-	gi|590687679|ref|XP_007042732.1|/3.91709e-115/Minor allergen Alt a, putative [Theobroma cacao]
>TCONS_00103055
>Gh_D07G0197	-	-	-	-	-
>TCONS_00064226
>Gh_A07G2041	K02575|1|6e-132|469|gmx:100803196|MFS transporter, NNP family, nitrate/nitrite transporter	-	-	-	gi|567908489|ref|XP_006446558.1|/6.7087e-164/hypothetical protein CICLE_v10015129mg [Citrus clementina]
>TCONS_00022369
>Gh_A11G0305	-	-	-	-	gi|590668735|ref|XP_007037577.1|/2.98722e-15/Uncharacterized protein TCM_014268 [Theobroma cacao]
>TCONS_00035064
>Gh_D05G1086	K04733|1|1e-68|259|smo:SELMODRAFT_159261|interleukin-1 receptor-associated kinase 4 [EC:2.7.11.1];K13430|3|1e-58|226|sbi:SORBI_04g020990|serine/threonine-protein kinase PBS1 [EC:2.7.11.1]	-	GO:0004674//protein serine/threonine kinase activity;GO:0000166//nucleotide binding	-	gi|590617128|ref|XP_007023702.1|/0/Serine-threonine protein kinase, plant-type, putative [Theobroma cacao]
>TCONS_00056540
>Gh_A08G0917	K00924|1|9e-55|212|aly:ARALYDRAFT_476729|[EC:2.7.1.-];K08286|3|6e-54|209|aly:ARALYDRAFT_491919|protein-serine/threonine kinase [EC:2.7.11.-]	GO:0031224//intrinsic component of membrane	GO:0004672//protein kinase activity;GO:0032559	GO:0006464//cellular protein modification process	gi|590674485|ref|XP_007039181.1|/0/PEP1 receptor 1, putative [Theobroma cacao]
>TCONS_00023145
>Gh_A03G1403	-	-	-	-	gi|590690405|ref|XP_007043499.1|/7.63437e-136/Micronuclear linker histone polyprotein-like protein [Theobroma cacao]
>TCONS_00008497
>Gh_D11G0543	K13422|1|7e-07|52.0|mtr:MTR_5g030430|transcription factor MYC2	-	-	-	gi|590706723|ref|XP_007047802.1|/4.1049e-71/Basic helix-loop-helix DNA-binding superfamily protein, putative [Theobroma cacao]
>TCONS_00080801
>Gh_A11G1979	-	-	-	-	gi|10140689|gb|AAG13524.1|AC068924_29/1.5305e-18/putative non-LTR retroelement reverse transcriptase [Oryza sativa Japonica Group]
>TCONS_00036317
>Gh_D02G0623	-	-	-	-	-
>TCONS_00049439
>Gh_A05G0716	-	-	-	-	gi|590587772|ref|XP_007016050.1|/3.73598e-72/Uncharacterized protein isoform 1 [Theobroma cacao]
>TCONS_00013801
>Gh_A01G1420	K15078|1|8e-101|366|vvi:100250139|structure-specific endonuclease subunit SLX1 [EC:3.6.1.-];K15271|4|6e-80|297|rcu:RCOM_1095670|ATP-dependent DNA helicase HFM1/MER3 [EC:3.6.4.12]	-	-	-	gi|590684044|ref|XP_007041747.1|/0/Tetratricopeptide repeat (TPR)-like superfamily protein, putative [Theobroma cacao]
>TCONS_00001125
>Gh_A03G0966	-	-	-	-	gi|595832490|ref|XP_007206484.1|/6.55688e-19/hypothetical protein PRUPE_ppa019056mg, partial [Prunus persica]
>TCONS_00006554
>Gh_A06G0661	-	-	-	-	-
>TCONS_00018008
>Gh_D05G0823	K10798|1|1e-109|395|vvi:100261796|poly [ADP-ribose] polymerase [EC:2.4.2.30]	GO:0043231//intracellular membrane-bounded organelle	GO:0016763//transferase activity, transferring pentosyl groups;GO:0003676//nucleic acid binding;GO:0016628//oxidoreductase activity, acting on the CH-CH group of donors, NAD or NADP as acceptor	GO:0006464//cellular protein modification process	gi|590586983|ref|XP_007015851.1|/0/Poly [ADP-ribose] polymerase 3, putative [Theobroma cacao]
>TCONS_00058841
>Gh_A07G0699	-	-	-	-	-
>TCONS_00019482
>Gh_A05G1805	-	-	-	-	gi|590597215|ref|XP_007018548.1|/1.49097e-30/Cytochrome B5, n3,ATCB5-D,CB5-D [Theobroma cacao]
>TCONS_00014516
>Gh_A02G1372	-	-	GO:0060089	GO:0009314//response to radiation;GO:0023052//signaling	gi|590707254|ref|XP_007047953.1|/0/Root phototropism protein, putative [Theobroma cacao]
>TCONS_00005582
>Gh_D11G0022	-	-	-	-	gi|672120230|ref|XP_008783375.1|/4.68976e-16/PREDICTED: uncharacterized protein LOC103702643 [Phoenix dactylifera]
>TCONS_00080480
>Gh_A09G0288	-	-	-	-	-
>TCONS_00027788
>Gh_A06G0496	-	-	-	-	gi|590577813|ref|XP_007013336.1|/6.31298e-37/Uncharacterized protein TCM_037996 [Theobroma cacao]
>TCONS_00016444
>Gh_D02G2372	-	-	-	-	gi|590709325|ref|XP_007048523.1|/8.71065e-31/Beta-galactosidase 10, putative [Theobroma cacao]
>TCONS_00049026
>Gh_A10G0755	-	-	-	-	gi|590707941|ref|XP_007048138.1|/1.74081e-23/Uncharacterized protein TCM_001261 [Theobroma cacao]
>TCONS_00029763
>Gh_A05G3367	-	-	-	-	-
>TCONS_00015855
>Gh_A03G1438	K01177|1|3e-128|457|ppp:PHYPADRAFT_107034|beta-amylase [EC:3.2.1.2]	-	-	-	gi|13560977|gb|AAK30294.1|AF353207_1/0/beta-amylase [Castanea crenata]
>TCONS_00007009
>Gh_D09G1720	-	-	-	-	gi|595832490|ref|XP_007206484.1|/2.51007e-10/hypothetical protein PRUPE_ppa019056mg, partial [Prunus persica]
>TCONS_00072555
>Gh_D07G1983	K05387|1|2e-147|521|osa:4347123|glutamate receptor, ionotropic, other eukaryote	-	-	-	gi|590713113|ref|XP_007049551.1|/0/Glutamate receptor 1.1, putative [Theobroma cacao]
>TCONS_00067305
>Gh_A05G3336	-	-	-	-	gi|590708804|ref|XP_007048380.1|/7.49839e-22/Coiled-coil domain-containing protein 18, putative isoform 2, partial [Theobroma cacao]
>TCONS_00015823
>Gh_A09G1569	-	-	-	-	gi|590666664|ref|XP_007037025.1|/1.61286e-76/ZF-HD homeobox protein [Theobroma cacao]
>TCONS_00028810
>Gh_A06G1096	-	-	-	-	gi|590624933|ref|XP_007025743.1|/1.39938e-128/Secretory carrier membrane protein (SCAMP) family protein [Theobroma cacao]
>TCONS_00016921
>Gh_A05G1564	K02638|1|1e-60|230|rcu:RCOM_1599580|plastocyanin	GO:0009507//chloroplast;GO:0009579//thylakoid	GO:0046872//metal ion binding	-	gi|255539076|ref|XP_002510603.1|/2.04956e-59/Plastocyanin A, chloroplast precursor, putative [Ricinus communis]
>TCONS_00014362
>Gh_A05G3662	K10357|1|1e-17|85.9|aly:ARALYDRAFT_887631|myosin V;K03165|3|3e-12|68.2|ota:Ot06g03550|DNA topoisomerase III [EC:5.99.1.2]	-	-	-	gi|571497925|ref|XP_006594067.1|/2.88863e-18/PREDICTED: myosin-6-like [Glycine max]
>TCONS_00090915
>Gh_D08G0232	-	-	-	-	gi|590581315|ref|XP_007014313.1|/4.60615e-66/Fasciclin domain-containing protein, putative isoform 1 [Theobroma cacao]
>TCONS_00067704
>Gh_A11G3055	K08994|1|7e-09|60.1|ota:Ot16g02730|putative membrane protein	-	-	-	gi|590722182|ref|XP_007051825.1|/1.1539e-175/Bestrophin-like protein isoform 1 [Theobroma cacao]
>TCONS_00097357
>Gh_D07G1529	-	-	GO:0016491//oxidoreductase activity;GO:0070011//peptidase activity, acting on L-amino acid peptides	GO:0008152//metabolic process	gi|590715290|ref|XP_007050153.1|/0/Subtilase family protein isoform 1 [Theobroma cacao]
>TCONS_00065212
>Gh_D01G0327	-	-	-	-	gi|590611465|ref|XP_007022111.1|/7.45476e-53/Calcium-dependent lipid-binding family protein isoform 3 [Theobroma cacao]
>TCONS_00045915
>Gh_A04G0455	-	-	-	-	gi|590637421|ref|XP_007029111.1|/1.98334e-147/F-box family protein [Theobroma cacao]
>TCONS_00010271
>Gh_D03G0246	K00430|1|1e-151|534|rcu:RCOM_0578390|peroxidase [EC:1.11.1.7]	-	GO:0005506//iron ion binding;GO:0003824//catalytic activity;GO:0016209//antioxidant activity	GO:0008152//metabolic process;GO:0006950//response to stress	gi|590705591|ref|XP_007047481.1|/5.21083e-154/Class III peroxidase [Theobroma cacao]
>TCONS_00052134
>Gh_D09G1309	K15078|1|2e-109|395|vvi:100250139|structure-specific endonuclease subunit SLX1 [EC:3.6.1.-];K15271|2|6e-81|300|rcu:RCOM_1095670|ATP-dependent DNA helicase HFM1/MER3 [EC:3.6.4.12]	-	-	-	gi|590632221|ref|XP_007027780.1|/0/Pentatricopeptide repeat (PPR) superfamily protein [Theobroma cacao]
>TCONS_00072268
>Gh_A01G1284	-	-	-	-	-
>TCONS_00001001
>Gh_D12G1344	-	-	-	-	gi|590689690|ref|XP_007043298.1|/4.48891e-56/Peptidoglycan-binding LysM domain-containing protein, putative isoform 2 [Theobroma cacao]
>TCONS_00083745
>Gh_D03G1072	K11165|1|2e-18|91.7|gmx:100795991|dehydrogenase/reductase SDR family member 7 [EC:1.1.-.-];K09841|3|8e-17|86.3|bdi:100827045|xanthoxin dehydrogenase [EC:1.1.1.288];K00071|5|3e-16|84.3|zma:100191884|corticosteroid 11-beta-dehydrogenase isozyme 2 [EC:1.1.1.-]	-	GO:0003824//catalytic activity	GO:0008152//metabolic process	gi|590670373|ref|XP_007038038.1|/8.48998e-150/Hydroxysteroid dehydrogenase 1 [Theobroma cacao]
>TCONS_00052753
>Gh_D04G0834	-	-	-	-	-
>TCONS_00055164
>Gh_A10G2236	-	-	-	-	gi|297846546|ref|XP_002891154.1|/2.32031e-07/hypothetical protein ARALYDRAFT_336575 [Arabidopsis lyrata subsp. lyrata]
>TCONS_00096615
>Gh_D06G0631	K03046|1|1e-109|393|mtr:MetrCp057|DNA-directed RNA polymerase subunit beta' [EC:2.7.7.6];K03043|2|1e-109|393|mtr:MTR_4g051130|DNA-directed RNA polymerase subunit beta [EC:2.7.7.6]	GO:0009536//plastid	GO:0034062//RNA polymerase activity;GO:0003676//nucleic acid binding	GO:0010467//gene expression	gi|91208893|ref|YP_538926.1|/2.90798e-112/RNA polymerase beta' subunit [Gossypium hirsutum]
>TCONS_00061208
>Gh_D08G2743	-	-	-	-	gi|590719449|ref|XP_007051057.1|/4.34059e-59/Zinc finger protein 6, putative [Theobroma cacao]
>TCONS_00101135
>Gh_A06G0257	-	-	-	-	gi|590596118|ref|XP_007018247.1|/3.36673e-43/Uncharacterized protein TCM_034523 [Theobroma cacao]
>TCONS_00017669
>Gh_D01G2347	-	-	-	-	gi|590608665|ref|XP_007021326.1|/3.57266e-32/Uncharacterized protein TCM_031362 [Theobroma cacao]
>TCONS_00099373
>Gh_A10G1320	K14455|1|0.0|636|pop:POPTR_867679|aspartate aminotransferase, mitochondrial [EC:2.6.1.1]	-	GO:0048037//cofactor binding;GO:0008483//transaminase activity	GO:0019752//carboxylic acid metabolic process	gi|590654000|ref|XP_007033580.1|/0/Aspartate aminotransferase isoform 1 [Theobroma cacao]
>TCONS_00032077
>Gh_D03G1396	-	-	-	-	gi|222625515|gb|EEE59647.1|/3.15502e-11/hypothetical protein OsJ_12023 [Oryza sativa Japonica Group]
>TCONS_00051791
>Gh_A08G0364	-	-	-	-	gi|590719449|ref|XP_007051057.1|/4.89733e-52/Zinc finger protein 6, putative [Theobroma cacao]
>TCONS_00022681
>Gh_D02G0400	K13210|1|7e-06|52.0|rcu:RCOM_0742410|far upstream element-binding protein	-	-	-	gi|590658613|ref|XP_007034903.1|/0/Uncharacterized protein isoform 1 [Theobroma cacao]
>TCONS_00049283
>Gh_D06G1979	-	-	-	-	gi|590615726|ref|XP_007023305.1|/4.02515e-89/Adenylate cyclases [Theobroma cacao]
>TCONS_00062245
>Gh_D01G0304	-	-	-	-	gi|590611612|ref|XP_007022152.1|/5.41731e-102/Heme-binding protein, putative [Theobroma cacao]
>TCONS_00044209
>Gh_D08G1950	K01533|1|0.0|1346|pop:POPTR_554346|Cu2+-exporting ATPase [EC:3.6.3.4]	GO:0031224//intrinsic component of membrane	GO:0046914//transition metal ion binding;GO:0043682//copper-transporting ATPase activity;GO:0032559	GO:0035434//copper ion transmembrane transport;GO:0009206	gi|590678080|ref|XP_007040200.1|/0/Heavy metal atpase 5 [Theobroma cacao]
>TCONS_00070894
>Gh_A07G0829	K01893|1|3e-179|626|pop:POPTR_830596|asparaginyl-tRNA synthetase [EC:6.1.1.22]	-	GO:0016874//ligase activity	-	gi|590713345|ref|XP_007049617.1|/0/Aspartyl-tRNA synthetase, putative [Theobroma cacao]
>TCONS_00021340
>Gh_A05G2079	-	-	-	-	gi|590681017|ref|XP_007040997.1|/1.15855e-14/Cationic amino acid transporter 5 [Theobroma cacao]
>TCONS_00014712
>Gh_D06G1489	K09264|1|5e-18|88.6|ath:AT2G45650|MADS-box transcription factor, plant	-	GO:0003677//DNA binding	GO:0006351//transcription, DNA-templated	gi|339449549|gb|AEJ76855.1|/8.37534e-90/MADS35 [Gossypium hirsutum]
>TCONS_00063571
>Gh_D03G0049	-	-	-	-	-
>TCONS_00050801
>Gh_D09G1161	K01184|1|1e-117|421|rcu:RCOM_0968450|polygalacturonase [EC:3.2.1.15]	-	GO:0016798//hydrolase activity, acting on glycosyl bonds	-	gi|590636141|ref|XP_007028788.1|/1.71792e-175/Pectin lyase-like superfamily protein [Theobroma cacao]
>TCONS_00072161
>Gh_A01G1908	K08956|1|3e-52|189|rcu:RCOM_0761610|AFG3 family protein [EC:3.4.24.-]	GO:0031224//intrinsic component of membrane	GO:0004175//endopeptidase activity;GO:0046914//transition metal ion binding;GO:0042623//ATPase activity, coupled;GO:0032559	GO:0009057//macromolecule catabolic process;GO:0019538//protein metabolic process	gi|697178075|ref|XP_009598017.1|/3.7384e-51/PREDICTED: ATP-dependent zinc metalloprotease FTSH 10, mitochondrial-like [Nicotiana tomentosiformis]
>TCONS_00003135
>Gh_D05G0156	K12619|1|1e-06|49.3|vvi:100260845|5'-3' exoribonuclease 2 [EC:3.1.13.-];K13217|2|3e-06|48.1|vvi:100243465|pre-mRNA-processing factor 39	-	-	-	gi|645263518|ref|XP_008237273.1|/1.31807e-10/PREDICTED: uncharacterized protein LOC103336015 [Prunus mume]
>TCONS_00055989
>Gh_D03G0638	K01179|1|1e-119|428|zma:100285405|endoglucanase [EC:3.2.1.4]	-	GO:0004553//hydrolase activity, hydrolyzing O-glycosyl compounds	GO:0008152//metabolic process	gi|658115776|gb|AID55391.1|/0/glycoside hydrolase family 9 A3 [Gossypium hirsutum]
>TCONS_00052442
>Gh_A05G0815	-	-	-	-	gi|590589364|ref|XP_007016428.1|/9.61646e-96/ENTH/VHS family protein [Theobroma cacao]
>TCONS_00013873
>Gh_A10G1121	-	-	-	-	gi|218187612|gb|EEC70039.1|/1.21925e-08/hypothetical protein OsI_00625 [Oryza sativa Indica Group]
>TCONS_00031882
>Gh_D10G0890	-	-	-	-	-
>TCONS_00077120
>Gh_A01G1111	-	-	-	-	gi|590636536|ref|XP_007028876.1|/2.50066e-17/Uncharacterized protein TCM_024813 [Theobroma cacao]
>TCONS_00000867
>Gh_A08G2388	K01533|1|0.0|1595|pop:POPTR_554346|Cu2+-exporting ATPase [EC:3.6.3.4]	GO:0031224//intrinsic component of membrane	GO:0046914//transition metal ion binding;GO:0043682//copper-transporting ATPase activity;GO:0032559	GO:0035434//copper ion transmembrane transport;GO:0009206	gi|590678080|ref|XP_007040200.1|/0/Heavy metal atpase 5 [Theobroma cacao]
>TCONS_00095024
>Gh_D05G1016	K11228|1|3e-47|187|ota:Ot13g01170|mitogen-activated protein kinase kinase kinase [EC:2.7.11.1];K13414|2|6e-32|137|aly:ARALYDRAFT_489755|mitogen-activated protein kinase kinase kinase 1, plant [EC:2.7.11.25]	-	-	-	gi|590591018|ref|XP_007016898.1|/1.22984e-172/Mitogen-activated protein kinase kinase kinase 13, putative [Theobroma cacao]
>TCONS_00058973
>Gh_D02G0581	-	-	-	-	gi|685282568|ref|XP_009132198.1|/2.47292e-09/PREDICTED: uncharacterized protein LOC103856814 [Brassica rapa]
>TCONS_00049413
>Gh_D13G0688	K14638|1|1e-136|485|ppp:PHYPADRAFT_134814|solute carrier family 15 (peptide/histidine transporter), member 3/4	GO:0044464	-	GO:0015833//peptide transport	gi|590700818|ref|XP_007046254.1|/0/Major facilitator superfamily protein [Theobroma cacao]
>TCONS_00088684
>Gh_A13G0913	-	-	GO:0003824//catalytic activity	-	gi|590655556|ref|XP_007034022.1|/2.42835e-98/Phosphoenolpyruvate carboxylase family protein isoform 5, partial [Theobroma cacao]
>TCONS_00043167
>Gh_A10G1760	K15095|1|2e-34|143|vvi:100248214|(+)-neomenthol dehydrogenase [EC:1.1.1.208]	-	GO:0003824//catalytic activity	GO:0008152//metabolic process	gi|590722382|ref|XP_007051879.1|/9.03124e-46/NAD(P)-binding Rossmann-fold superfamily protein, putative [Theobroma cacao]
>TCONS_00032451
>Gh_D03G0606	K08064|1|2e-47|187|gmx:100782085|nuclear transcription factor Y, alpha	-	-	-	gi|590636232|ref|XP_007028810.1|/3.27789e-124/Nuclear factor Y, putative [Theobroma cacao]
>TCONS_00052414
>Gh_A06G0591	K01301|1|0.0|748|zma:100280900|glutamate carboxypeptidase II [EC:3.4.17.21]	-	-	-	gi|590576626|ref|XP_007013008.1|/0/Peptidase M28 family protein isoform 1 [Theobroma cacao]
>TCONS_00017952
>Gh_A13G2142	-	-	-	-	gi|590700954|ref|XP_007046279.1|/8.50794e-18/Uncharacterized protein TCM_011844 [Theobroma cacao]
>TCONS_00098674
>Gh_A12G2141	-	-	-	-	gi|643711857|gb|KDP25285.1|/8.85742e-66/hypothetical protein JCGZ_20441 [Jatropha curcas]
>TCONS_00038753
>Gh_D09G0828	-	-	-	-	gi|566245448|ref|XP_002325648.2|/1.36869e-07/hypothetical protein POPTR_0019s14920g [Populus trichocarpa]
>TCONS_00071930
>Gh_D10G0586	-	-	-	-	gi|590619963|ref|XP_007024415.1|/2.2301e-18/Uncharacterized protein TCM_028985 [Theobroma cacao]
>TCONS_00076889
>Gh_A03G0797	K02885|1|1e-36|150|rcu:RCOM_0682590|large subunit ribosomal protein L19e	-	-	-	gi|590665676|ref|XP_007036805.1|/1.6871e-44/Ribosomal protein L19e family protein [Theobroma cacao]
>TCONS_00007963
>Gh_A06G0897	K00696|1|0.0|1527|vvi:100241955|sucrose-phosphate synthase [EC:2.4.1.14]	-	GO:0035251//UDP-glucosyltransferase activity	GO:0005984//disaccharide metabolic process	gi|590572299|ref|XP_007011815.1|/0/Sucrose phosphate synthase 1F [Theobroma cacao]
>TCONS_00016751
>Gh_D13G0008	-	-	-	-	gi|567875785|ref|XP_006430482.1|/0/hypothetical protein CICLE_v10011391mg [Citrus clementina]
>TCONS_00086466
>Gh_A12G1266	K03453|1|1e-09|63.2|vcn:VOLCADRAFT_102664|bile acid:Na+ symporter, BASS family	-	-	-	gi|590690592|ref|XP_007043550.1|/0/Regulator of Vps4 activity in the MVB pathway protein, putative [Theobroma cacao]
>TCONS_00039984
>Gh_A02G0217	-	-	GO:0043169//cation binding;GO:0016791//phosphatase activity	-	gi|590656716|ref|XP_007034350.1|/0/Purple acid phosphatase 15 [Theobroma cacao]
>TCONS_00004656
>Gh_A09G2347	-	-	-	-	gi|449461573|ref|XP_004148516.1|/1.61327e-08/PREDICTED: uncharacterized protein LOC101207529 [Cucumis sativus]
>TCONS_00096080
>Gh_D08G2248	-	-	-	-	gi|590643362|ref|XP_007030782.1|/1.7564e-42/Uncharacterized protein TCM_026518 [Theobroma cacao]
>TCONS_00069197
>Gh_A02G1238	K12818|1|5e-104|378|ath:AT3G26560|ATP-dependent RNA helicase DHX8/PRP22 [EC:3.6.4.13]	-	GO:0017111//nucleoside-triphosphatase activity;GO:0046872//metal ion binding;GO:0000166//nucleotide binding	-	gi|590706887|ref|XP_007047849.1|/0/Helicase domain-containing protein / IBR domain-containing protein / zinc finger protein-related, putative isoform 1 [Theobroma cacao]
>TCONS_00005464
>Gh_A09G2313	K01757|1|4e-36|150|aly:ARALYDRAFT_476542|strictosidine synthase [EC:4.3.3.2]	-	GO:0016843	GO:0008152//metabolic process	gi|590655156|ref|XP_007033906.1|/0/Calcium-dependent phosphotriesterase superfamily protein [Theobroma cacao]
>TCONS_00096026
>Gh_A01G0173	K05275|1|3e-08|55.1|zma:100272747|pyridoxine 4-dehydrogenase [EC:1.1.1.65]	-	GO:0003824//catalytic activity	GO:0008152//metabolic process	gi|590658503|ref|XP_007034873.1|/2.28679e-41/NAD(P)-linked oxidoreductase superfamily protein isoform 1 [Theobroma cacao]
>TCONS_00000101
>Gh_A05G1733	K13258|1|1e-75|281|gmx:547489|2-hydroxyisoflavanone dehydratase [EC:4.2.1.105];K14493|2|3e-31|134|aly:ARALYDRAFT_351756|gibberellin receptor GID1 [EC:3.-.-.-]	-	GO:0003824//catalytic activity	-	gi|590592508|ref|XP_007017300.1|/2.79048e-157/Catalytic, putative [Theobroma cacao]
>TCONS_00011956
>Gh_D04G0320	-	-	-	-	-
>TCONS_00053407
>Gh_D11G0077	-	GO:0009536//plastid	GO:0016740//transferase activity	-	gi|590672028|ref|XP_007038494.1|/0/Glycosyltransferase 18 [Theobroma cacao]
>TCONS_00080516
>Gh_A11G0024	-	-	-	-	gi|672120230|ref|XP_008783375.1|/3.24776e-17/PREDICTED: uncharacterized protein LOC103702643 [Phoenix dactylifera]
>TCONS_00034880
>Gh_A05G2050	-	-	-	-	gi|595838207|ref|XP_007207608.1|/2.07727e-08/hypothetical protein PRUPE_ppa018906mg [Prunus persica]
>TCONS_00014691
>Gh_A01G0795	K14494|1|1e-67|256|vvi:100232937|DELLA protein	-	-	-	gi|590613316|ref|XP_007022629.1|/0/GRAS family transcription factor [Theobroma cacao]
>TCONS_00000602
>Gh_D02G1053	-	-	-	-	gi|698566175|ref|XP_009773436.1|/1.5574e-19/PREDICTED: protein SYS1 homolog isoform X1 [Nicotiana sylvestris]
>TCONS_00049818
>Gh_D09G0779	K00844|1|0.0|730|rcu:RCOM_1488780|hexokinase [EC:2.7.1.1]	-	GO:0016773//phosphotransferase activity, alcohol group as acceptor;GO:0032559	GO:0006796//phosphate-containing compound metabolic process;GO:0006007//glucose catabolic process	gi|590619524|ref|XP_007024321.1|/0/Hexokinase 2 [Theobroma cacao]
>TCONS_00073664
>Gh_A05G0404	K01183|1|1e-127|454|rcu:RCOM_0701190|chitinase [EC:3.2.1.14]	-	GO:0004553//hydrolase activity, hydrolyzing O-glycosyl compounds;GO:0043167//ion binding	GO:0006026	gi|590573004|ref|XP_007011999.1|/8.43341e-154/Glycosyl hydrolase family protein with chitinase insertion domain [Theobroma cacao]
>TCONS_00011162
>Gh_A05G1568	-	-	-	-	gi|590594655|ref|XP_007017912.1|/1.93524e-74/Uncharacterized protein TCM_034301 [Theobroma cacao]
>TCONS_00011847
>Gh_D08G1146	-	-	-	-	gi|590674743|ref|XP_007039253.1|/6.60117e-18/Response to low sulfur 3, putative [Theobroma cacao]
>TCONS_00068379
>Gh_D04G0587	-	GO:0044464	-	-	gi|590563637|ref|XP_007009428.1|/4.60135e-144/Nodulin MtN21 /EamA-like transporter family protein [Theobroma cacao]
>TCONS_00053620
>Gh_A03G1117	K09775|1|7e-68|253|pop:POPTR_804871|hypothetical protein	GO:0044464	-	-	gi|568861107|ref|XP_006484048.1|/9.52533e-68/PREDICTED: uncharacterized protein LOC102619129 [Citrus sinensis]
>TCONS_00006695
>Gh_A08G2005	K00924|1|2e-74|278|ath:AT5G22850|[EC:2.7.1.-];K08245|3|1e-07|56.6|aly:ARALYDRAFT_314946|phytepsin [EC:3.4.23.40]	-	GO:0016787//hydrolase activity	-	gi|590638017|ref|XP_007029276.1|/2.60368e-177/Eukaryotic aspartyl protease family protein, putative isoform 1 [Theobroma cacao]
>TCONS_00023990
>Gh_D13G1256	K13993|1|3e-55|212|rcu:RCOM_0867440|HSP20 family protein	-	-	-	gi|590603634|ref|XP_007020057.1|/3.84683e-66/HSP20-like chaperones superfamily protein [Theobroma cacao]
>TCONS_00089133
>Gh_A08G0077	K14638|1|2e-72|271|ppp:PHYPADRAFT_189464|solute carrier family 15 (peptide/histidine transporter), member 3/4	-	-	-	gi|590585758|ref|XP_007015518.1|/0/Major facilitator superfamily protein, putative [Theobroma cacao]
>TCONS_00024207
>Gh_D11G0872	K00517|1|5e-83|306|ath:AT3G56630|[EC:1.14.-.-];K15402|3|3e-78|290|ppp:PHYPADRAFT_180507|cytochrome P450, family 86, subfamily B, polypeptide 1 (fatty acid omega-hydroxylase) [EC:1.14.-.-];K15398|4|2e-76|284|ppp:PHYPADRAFT_151187|cytochrome P450, family 86, subfamily A, polypeptide 2/4/7/8 (fatty acid omega-hydroxylase) [EC:1.14.-.-]	-	GO:0016491//oxidoreductase activity;GO:0005506//iron ion binding	GO:0008152//metabolic process	gi|590722832|ref|XP_007052008.1|/0/Cytochrome P450 family protein [Theobroma cacao]
>TCONS_00081015
>Gh_D07G0705	K04733|1|8e-134|476|ath:AT5G38990|interleukin-1 receptor-associated kinase 4 [EC:2.7.11.1];K00924|4|1e-63|243|ath:AT3G59420|[EC:2.7.1.-]	-	GO:0046872//metal ion binding;GO:0004672//protein kinase activity;GO:0000166//nucleotide binding	GO:0019538//protein metabolic process	gi|590668231|ref|XP_007037435.1|/0/Kinase superfamily protein [Theobroma cacao]
>TCONS_00066344
>Gh_D02G0083	-	-	-	-	gi|590654338|ref|XP_007033669.1|/2.57983e-39/Uncharacterized protein TCM_019815 [Theobroma cacao]
>TCONS_00047319
>Gh_A03G1677	K13258|1|2e-69|261|gmx:547489|2-hydroxyisoflavanone dehydratase [EC:4.2.1.105];K14493|2|2e-30|131|osa:4338764|gibberellin receptor GID1 [EC:3.-.-.-]	-	-	-	gi|590686440|ref|XP_007042381.1|/2.08518e-144/Alpha/beta-Hydrolases superfamily protein, putative [Theobroma cacao]
>TCONS_00007152
>Gh_D07G2281	K07877|1|8e-91|330|aly:ARALYDRAFT_493160|Ras-related protein Rab-2A;K07976|2|8e-91|330|ath:AT4G17170|Rab family, other;K07878|4|4e-88|322|osa:4336117|Ras-related protein Rab-2B	GO:0009536//plastid	GO:0032561//guanyl ribonucleotide binding;GO:0003824//catalytic activity	GO:0035556//intracellular signal transduction;GO:0006810//transport	gi|694389412|ref|XP_009370334.1|/4.3553e-97/PREDICTED: ras-related protein RABB1b [Pyrus x bretschneideri]
>TCONS_00065792
>Gh_A12G0388	-	-	-	-	gi|590685318|ref|XP_007042070.1|/4.12254e-20/Uncharacterized protein TCM_006814 [Theobroma cacao]
>TCONS_00039258
>Gh_D06G0530	-	-	-	-	-
>TCONS_00062795
>Gh_D11G2226	-	-	-	-	gi|595967784|ref|XP_007217321.1|/2.64568e-11/hypothetical protein PRUPE_ppa019733mg [Prunus persica]
>TCONS_00081977
>Gh_A12G0708	-	-	-	-	gi|703123207|ref|XP_010102762.1|/9.25634e-12/hypothetical protein L484_009390 [Morus notabilis]
>TCONS_00037693
>Gh_A13G1036	-	-	GO:0016741	GO:0006730//one-carbon metabolic process	gi|590613174|ref|XP_007022590.1|/1.08946e-99/S-adenosyl-L-methionine-dependent methyltransferases superfamily protein isoform 1 [Theobroma cacao]
>TCONS_00043264
>Gh_A02G0273	K12819|1|8e-116|414|vvi:100249416|pre-mRNA-processing factor SLU7	-	-	-	gi|590659401|ref|XP_007035117.1|/5.2592e-118/Pre-mRNA splicing Prp18-interacting factor isoform 2 [Theobroma cacao]
>TCONS_00003377
>Gh_D11G0652	-	-	-	-	gi|590710571|ref|XP_007048865.1|/3.04432e-91/AT-hook DNA-binding family protein [Theobroma cacao]
>TCONS_00080866
>Gh_A12G1612	K03013|1|3e-161|567|vvi:100258335|DNA-directed RNA polymerases I, II, and III subunit RPABC1;K13457|2|1e-69|263|rcu:RCOM_0742270|disease resistance protein RPM1	-	-	-	gi|590640151|ref|XP_007029875.1|/0/Leucine-rich repeat containing protein, putative isoform 1 [Theobroma cacao]
>TCONS_00038370
>Gh_A08G1004	-	-	GO:0003677//DNA binding	GO:0006351//transcription, DNA-templated	gi|590678508|ref|XP_007040322.1|/0/POX family protein isoform 1 [Theobroma cacao]
>TCONS_00023213
>Gh_D10G0837	-	GO:0016020//membrane;GO:0005811//lipid particle	-	-	gi|266691|sp|P29528.1|OLEO7_GOSHI/5.26651e-27/RecName: Full=Oleosin 16.4 kDa [Gossypium hirsutum]
>TCONS_00077063
>Gh_D09G2408	-	-	GO:0016772//transferase activity, transferring phosphorus-containing groups	GO:0006796//phosphate-containing compound metabolic process	gi|700201507|gb|KGN56640.1|/5.57981e-54/Cyclin-dependent protein kinase [Cucumis sativus]
>TCONS_00073003
>Gh_A11G0495	K00681|1|0.0|847|pop:POPTR_760175|gamma-glutamyltranspeptidase [EC:2.3.2.2]	-	GO:0016755	-	gi|590707713|ref|XP_007048081.1|/0/Gamma-glutamyl transpeptidase 1 isoform 1 [Theobroma cacao]
>TCONS_00033009
>Gh_A01G1429	-	-	-	-	gi|590683930|ref|XP_007041714.1|/5.29309e-29/F-box family protein [Theobroma cacao]
>TCONS_00002791
>Gh_D05G3484	K08914|1|2e-146|516|vvi:100260599|light-harvesting complex II chlorophyll a/b binding protein 3	GO:0009536//plastid	-	GO:0006091//generation of precursor metabolites and energy	gi|590608419|ref|XP_007021260.1|/3.5348e-146/Light-harvesting chlorophyll B-binding protein 3 [Theobroma cacao]
>TCONS_00058144
>Gh_D03G0433	-	-	-	-	gi|590707857|ref|XP_007048114.1|/2.34089e-141/Uncharacterized protein isoform 1 [Theobroma cacao]
>TCONS_00051058
>Gh_A11G1188	K13229|1|2e-60|231|zma:541977|2,4-dihydroxy-1,4-benzoxazin-3-one-glucoside dioxygenase [EC:1.14.20.2];K06892|2|6e-46|182|pop:POPTR_550478|;K05277|4|7e-37|152|ath:AT4G22880|leucoanthocyanidin dioxygenase [EC:1.14.11.19];K05933|5|9e-37|152|mtr:MTR_3g083370|aminocyclopropanecarboxylate oxidase [EC:1.14.17.4]	-	-	-	gi|147820925|emb|CAN65048.1|/3.71761e-103/hypothetical protein VITISV_026363 [Vitis vinifera]
>TCONS_00033489
>Gh_A08G0109	-	-	-	-	gi|590582950|ref|XP_007014765.1|/1.67346e-21/Uncharacterized protein TCM_040278 [Theobroma cacao]
>TCONS_00024231
>Gh_A11G2265	K11808|1|8e-149|525|vvi:100250122|phosphoribosylaminoimidazole carboxylase [EC:4.1.1.21]	-	GO:0016829//lyase activity	-	gi|590642385|ref|XP_007030503.1|/1.89026e-168/Phosphoribosylaminoimidazole carboxylase atpase-subunit isoform 5 [Theobroma cacao]
>TCONS_00034308
>Gh_A05G0624	K09842|1|0.0|1748|vvi:100265098|abscisic-aldehyde oxidase [EC:1.2.3.14];K11817|2|0.0|1741|pop:POPTR_767106|indole-3-acetaldehyde oxidase [EC:1.2.3.7]	-	GO:0046872//metal ion binding;GO:0016491//oxidoreductase activity;GO:0051536//iron-sulfur cluster binding	-	gi|590585977|ref|XP_007015577.1|/0/ABA aldehyde oxidase [Theobroma cacao]
>TCONS_00013739
>Gh_D06G1306	K08901|1|2e-81|300|vvi:100240959|photosystem II oxygen-evolving enhancer protein 3	GO:0044425//membrane part	-	-	gi|590625549|ref|XP_007025914.1|/1.45978e-86/Photosystem II subunit Q-2 [Theobroma cacao]
>TCONS_00063412
>Gh_A08G1860	K02350|1|1e-173|608|rcu:RCOM_1431670|DNA polymerase zeta subunit [EC:2.7.7.7]	GO:0043231//intracellular membrane-bounded organelle	GO:0005488//binding	-	gi|590643449|ref|XP_007030806.1|/0/Zinc finger family protein, putative [Theobroma cacao]
>TCONS_00023901
>Gh_A07G1316	-	-	-	-	gi|413933625|gb|AFW68176.1|/4.87299e-08/hypothetical protein ZEAMMB73_712841 [Zea mays]
>TCONS_00020039
>Gh_A07G0623	K13993|1|3e-62|234|mtr:MTR_6g061850|HSP20 family protein	GO:0044424	-	GO:0050896//response to stimulus	gi|320090070|gb|ADW08704.1|/1.14454e-71/heat shock protein [Gossypium hirsutum]
>TCONS_00021204
>Gh_D04G1633	K01583|1|0.0|710|vvi:100233080|arginine decarboxylase [EC:4.1.1.19]	-	GO:0003824//catalytic activity	-	gi|590685132|ref|XP_007042018.1|/0/Arginine decarboxylase [Theobroma cacao]
>TCONS_00055750
>Gh_A11G2248	K01537|1|0.0|1221|aly:ARALYDRAFT_898774|Ca2+-transporting ATPase [EC:3.6.3.8]	GO:0031224//intrinsic component of membrane	GO:0046873//metal ion transmembrane transporter activity;GO:0019829//cation-transporting ATPase activity;GO:0032559	GO:0009206;GO:0006816//calcium ion transport	gi|590642691|ref|XP_007030588.1|/0/ATPase E1-E2 type family protein / haloacid dehalogenase-like hydrolase family protein [Theobroma cacao]
>TCONS_00036584
>Gh_A07G0623	K13993|1|3e-62|234|mtr:MTR_6g061850|HSP20 family protein	GO:0044424	-	GO:0050896//response to stimulus	gi|320090070|gb|ADW08704.1|/1.14454e-71/heat shock protein [Gossypium hirsutum]
>TCONS_00021206
>Gh_D11G1196	K05849|1|8e-28|123|cre:CHLREDRAFT_192884|solute carrier family 8 (sodium/calcium exchanger);K13752|3|1e-16|86.3|ota:Ot11g02640|solute carrier family 24 (sodium/potassium/calcium exchanger), member 4;K13754|4|2e-07|55.8|smo:SELMODRAFT_89075|solute carrier family 24 (sodium/potassium/calcium exchanger), member 6	GO:0031224//intrinsic component of membrane	-	GO:0006810//transport	gi|590718995|ref|XP_007050941.1|/0/Magnesium/proton exchanger isoform 1 [Theobroma cacao]
>TCONS_00078976
>Gh_A03G1430	-	-	-	-	gi|590690011|ref|XP_007043389.1|/9.80068e-162/FASCICLIN-like arabinogalactan protein 21 precursor, putative [Theobroma cacao]
>TCONS_00007000
>Gh_A12G0873	K08332|1|4e-33|142|vcn:VOLCADRAFT_41528|vacuolar protein 8;K03875|5|8e-06|51.2|pop:POPTR_818560|F-box and leucine-rich repeat protein 1 (S-phase kinase-associated protein 2)	-	-	-	gi|590723816|ref|XP_007052290.1|/0/ARABIDILLO-1 isoform 1 [Theobroma cacao]
>TCONS_00039689
>Gh_D09G0628	K01183|1|1e-51|201|aly:ARALYDRAFT_318019|chitinase [EC:3.2.1.14]	-	GO:0004553//hydrolase activity, hydrolyzing O-glycosyl compounds	GO:0006026	gi|34016875|gb|AAQ56598.1|/0/chitinase-like protein [Gossypium hirsutum]
>TCONS_00071784
>Gh_D04G1640	-	-	-	-	gi|590685454|ref|XP_007042106.1|/4.21468e-27/Dehydrin LEA, putative [Theobroma cacao]
>TCONS_00054419
>Gh_A13G1893	-	-	-	-	gi|590584739|ref|XP_007015262.1|/1.35872e-177/CRT-like transporter 3 isoform 1 [Theobroma cacao]
>TCONS_00042356
>Gh_A06G1374	-	-	-	-	gi|590627020|ref|XP_007026335.1|/2.73528e-30/Uncharacterized protein TCM_030414 [Theobroma cacao]
>TCONS_00018634
>Gh_A03G1075	K10661|1|3e-08|57.4|ppp:PHYPADRAFT_317|E3 ubiquitin-protein ligase MARCH6 [EC:6.3.2.19]	-	-	-	gi|590696062|ref|XP_007045063.1|/2.51346e-103/RING/FYVE/PHD zinc finger superfamily protein isoform 1 [Theobroma cacao]
>TCONS_00008211
>Gh_D11G0713	K14510|1|8e-42|169|rcu:RCOM_0382890|serine/threonine-protein kinase CTR1 [EC:2.7.11.1]	-	GO:0004713//protein tyrosine kinase activity;GO:0032559	GO:0006464//cellular protein modification process	gi|590645785|ref|XP_007031440.1|/0/Kinase superfamily protein isoform 2 [Theobroma cacao]
>TCONS_00080909
>Gh_A13G0406	K14209|1|4e-09|61.2|pop:POPTR_208272|solute carrier family 36 (proton-coupled amino acid transporter);K15015|3|2e-07|55.8|aly:ARALYDRAFT_486994|solute carrier family 32 (vesicular inhibitory amino acid transporter)	GO:0016020//membrane	-	-	gi|590687530|ref|XP_007042690.1|/0/Amino acid permease 1 [Theobroma cacao]
>TCONS_00041109
>Gh_D06G1850	-	-	-	-	gi|590605651|ref|XP_007020542.1|/7.08898e-49/Zinc ion binding isoform 2 [Theobroma cacao]
>TCONS_00063838
>Gh_D08G0659	-	-	GO:0032559	-	gi|590716308|ref|XP_007050392.1|/0/P-loop containing nucleoside triphosphate hydrolases superfamily protein [Theobroma cacao]
>TCONS_00069874
>Gh_A04G0319	K11684|1|1e-74|279|sbi:SORBI_03g001920|bromodomain-containing factor 1;K06062|3|1e-08|60.1|mtr:MTR_8g062330|histone acetyltransferase [EC:2.3.1.48];K11723|5|3e-08|58.9|gmx:100799455|bromodomain-containing protein 7/9	-	-	-	gi|590609899|ref|XP_007021665.1|/0/Global transcription factor group E4, putative isoform 4 [Theobroma cacao]
>TCONS_00010136
>Gh_D05G1889	-	-	-	-	gi|596175344|ref|XP_007223185.1|/7.72776e-43/hypothetical protein PRUPE_ppa009203mg [Prunus persica]
>TCONS_00057038
>Gh_D04G1011	K01689|1|1e-63|240|vvi:100242642|enolase [EC:4.2.1.11]	GO:0043234//protein complex;GO:0031967;GO:0009536//plastid;GO:0005576//extracellular region;GO:0016020//membrane	GO:0003676//nucleic acid binding;GO:0046914//transition metal ion binding;GO:0016836//hydro-lyase activity	GO:0009314//response to radiation;GO:0006007//glucose catabolic process;GO:0010038//response to metal ion;GO:0009725//response to hormone;GO:0006970//response to osmotic stress	gi|590631595|ref|XP_007027607.1|/2.57519e-69/Enolase [Theobroma cacao]
>TCONS_00053948
>Gh_D13G1045	K09422|1|3e-73|273|pop:POPTR_571190|myb proto-oncogene protein, plant	GO:0043231//intracellular membrane-bounded organelle	GO:0003676//nucleic acid binding	-	gi|590640870|ref|XP_007030073.1|/4.09386e-95/Myb domain protein 5, putative [Theobroma cacao]
>TCONS_00087207
>Gh_D12G0915	K00423|1|3e-53|207|vvi:100251280|L-ascorbate oxidase [EC:1.10.3.3]	-	-	-	gi|590707513|ref|XP_007048026.1|/4.88504e-154/Cupredoxin superfamily protein [Theobroma cacao]
>TCONS_00083446
>Gh_D13G2419	K01501|1|5e-06|48.9|rcu:RCOM_1258620|nitrilase [EC:3.5.5.1]	-	-	-	gi|590590718|ref|XP_007016815.1|/1.00988e-41/Transcription factor-like protein [Theobroma cacao]
>TCONS_00088172
>Gh_D09G1240	K11821|1|1e-67|254|aly:ARALYDRAFT_895283|desulfoglucosinolate sulfotransferase A/B/C [EC:2.8.2.-]	-	GO:0008146//sulfotransferase activity	GO:0019758	gi|590658590|ref|XP_007034897.1|/1.35916e-80/Flavonol 3-sulfotransferase, putative, partial [Theobroma cacao]
>TCONS_00073981
>Gh_A10G1656	K09875|1|6e-54|208|osa:4325361|aquaporin SIP	-	-	-	gi|292653563|gb|ADE34298.1|/2.31252e-93/aquaporin SIP1;7, partial [Gossypium hirsutum]
>TCONS_00032353
>Gh_A13G1921	-	-	-	-	gi|590585780|ref|XP_007015524.1|/2.94357e-106/Uncharacterized protein TCM_041126 [Theobroma cacao]
>TCONS_00042376
>Gh_D12G2450	-	-	-	-	gi|255545250|ref|XP_002513686.1|/1.20612e-19/conserved hypothetical protein [Ricinus communis]
>TCONS_00086359
>Gh_D05G2652	-	-	-	-	gi|590570327|ref|XP_007011309.1|/9.33867e-60/Uncharacterized protein TCM_045517 [Theobroma cacao]
>TCONS_00060020
>Gh_A01G1730	-	-	-	-	gi|590632734|ref|XP_007027923.1|/8.25126e-74/HVA22-like protein J, putative [Theobroma cacao]
>TCONS_00001398
>Gh_D10G2621	K12309|1|0.0|776|aly:ARALYDRAFT_485655|beta-galactosidase [EC:3.2.1.23];K01190|3|1e-67|256|cme:CMP078C|beta-galactosidase [EC:3.2.1.23]	-	GO:0030246//carbohydrate binding;GO:0015925//galactosidase activity;GO:0043167//ion binding	GO:0044238	gi|590624988|ref|XP_007025758.1|/0/Beta-galactosidase 8 [Theobroma cacao]
>TCONS_00101605
>Gh_A13G0776	K01637|1|0.0|1011|rcu:RCOM_1362920|isocitrate lyase [EC:4.1.3.1]	GO:0005777//peroxisome	GO:0016833//oxo-acid-lyase activity	GO:0009060//aerobic respiration;GO:0043436;GO:0044262//cellular carbohydrate metabolic process	gi|113029|sp|P17069.1|ACEA_GOSHI/0/RecName: Full=Isocitrate lyase; Short=ICL; Short=Isocitrase; Short=Isocitratase [Gossypium hirsutum]
>TCONS_00041428
>Gh_D11G0233	-	-	-	-	-
>TCONS_00080612
>Gh_D01G1693	-	-	-	-	gi|590683712|ref|XP_007041662.1|/2.45173e-109/Eukaryotic translation initiation factor 3 subunit A, putative [Theobroma cacao]
>TCONS_00045274
>Gh_D07G1324	-	-	-	-	gi|474206074|gb|EMS58699.1|/2.94224e-10/hypothetical protein TRIUR3_08384 [Triticum urartu]
>TCONS_00066782
>Gh_D04G1054	K01674|1|4e-83|305|rcu:RCOM_1353440|carbonic anhydrase [EC:4.2.1.1]	-	GO:0046914//transition metal ion binding;GO:0016836//hydro-lyase activity	GO:0044237//cellular metabolic process	gi|590631073|ref|XP_007027463.1|/1.17551e-89/Alpha carbonic anhydrase 7 isoform 1 [Theobroma cacao]
>TCONS_00053995
>Gh_A11G2134	K11982|1|1e-30|130|zma:100383341|E3 ubiquitin-protein ligase RNF115/126 [EC:6.3.2.19]	-	-	-	gi|590641230|ref|XP_007030174.1|/1.99265e-65/RING/U-box superfamily protein, putative [Theobroma cacao]
>TCONS_00034205
>Gh_A05G0344	K11982|1|2e-11|65.1|mtr:MTR_6g079660|E3 ubiquitin-protein ligase RNF115/126 [EC:6.3.2.19];K15277|5|2e-10|62.4|ota:Ot17g00560|solute carrier family 35 (adenosine 3'-phospho 5'-phosphosulfate transporter), member B3	-	-	-	gi|566156911|ref|XP_002300984.2|/1.33168e-18/hypothetical protein POPTR_0002s08360g [Populus trichocarpa]
>TCONS_00011133
>Gh_D02G1992	-	GO:0016020//membrane	GO:0005215//transporter activity	GO:0006810//transport	gi|590688676|ref|XP_007043016.1|/0/Sulfate transporter 1,3 isoform 1 [Theobroma cacao]
>TCONS_00050538
>Gh_A10G1116	-	GO:0043231//intracellular membrane-bounded organelle	-	-	gi|590656588|ref|XP_007034313.1|/0/O-fucosyltransferase family protein isoform 1 [Theobroma cacao]
>TCONS_00030105
>Gh_A05G3647	-	-	-	-	gi|590658582|ref|XP_007034895.1|/2.77165e-08/Uncharacterized protein TCM_020721 [Theobroma cacao]
>TCONS_00090710
>Gh_A11G1288	-	-	-	GO:0006351//transcription, DNA-templated	gi|590713641|ref|XP_007049700.1|/4.76241e-101/Integrase-type DNA-binding superfamily protein isoform 1 [Theobroma cacao]
>TCONS_00033557
>Gh_D03G1215	-	-	-	-	-
>TCONS_00052848
>Gh_A06G1630	-	-	-	-	gi|590617659|ref|XP_007023852.1|/6.45177e-84/RHOMBOID-like protein 5 [Theobroma cacao]
>TCONS_00018841
>Gh_A13G0242	-	-	-	-	gi|590697928|ref|XP_007045576.1|/0/Electron transporter, putative [Theobroma cacao]
>TCONS_00042638
>Gh_A13G0327	K00924|1|2e-26|119|aly:ARALYDRAFT_476729|[EC:2.7.1.-]	-	-	-	gi|590686249|ref|XP_007042323.1|/7.61343e-164/Leucine-rich repeat family protein [Theobroma cacao]
>TCONS_00042700
>Gh_D10G0220	K03144|1|2e-32|135|vvi:100258601|transcription initiation factor TFIIH subunit 4	-	-	-	gi|590624651|ref|XP_007025662.1|/3.66781e-53/Tetraspanin family protein isoform 2 [Theobroma cacao]
>TCONS_00074828
>Gh_D11G1163	-	-	-	-	gi|590719478|ref|XP_007051066.1|/8.12196e-103/Uncharacterized protein TCM_004773 [Theobroma cacao]
>TCONS_00078946
>Gh_D11G2599	K13415|1|2e-23|107|pop:POPTR_650846|protein brassinosteroid insensitive 1 [EC:2.7.10.1 2.7.11.1]	-	-	-	gi|359485824|ref|XP_003633343.1|/1.81973e-46/PREDICTED: receptor-like protein 12-like [Vitis vinifera]
>TCONS_00079999
>Gh_A01G0059	K15191|1|2e-77|287|rcu:RCOM_0774180|La-related protein 7	-	-	-	gi|590686353|ref|XP_007042354.1|/6.65156e-84/RNA-binding protein, putative isoform 1 [Theobroma cacao]
>TCONS_00001641
>Gh_A04G0818	K04345|1|3e-27|121|rcu:RCOM_1050860|protein kinase A [EC:2.7.11.11]	-	GO:0003824//catalytic activity	-	gi|590627823|ref|XP_007026551.1|/1.2249e-135/Phosphatase 2C family protein, putative [Theobroma cacao]
>TCONS_00009548
>Gh_D07G2503	K00387|1|0.0|677|rcu:RCOM_1677230|sulfite oxidase [EC:1.8.3.1]	-	GO:0016670//oxidoreductase activity, acting on a sulfur group of donors, oxygen as acceptor;GO:0046914//transition metal ion binding	GO:0008152//metabolic process	gi|590647298|ref|XP_007031862.1|/0/Sulfite oxidase [Theobroma cacao]
>TCONS_00100962
>Gh_A13G2265	-	-	-	-	gi|590698316|ref|XP_007045683.1|/1.12428e-24/Uncharacterized protein TCM_011382 [Theobroma cacao]
>TCONS_00099004
>Gh_D11G3202	K08282|1|0.0|736|aly:ARALYDRAFT_484960|non-specific serine/threonine protein kinase [EC:2.7.11.1]	-	GO:0004673//protein histidine kinase activity;GO:0004674//protein serine/threonine kinase activity;GO:0060089;GO:0032559	GO:0007165//signal transduction;GO:0006351//transcription, DNA-templated;GO:0006464//cellular protein modification process	gi|590689079|ref|XP_007043127.1|/0/Phototropin 2 isoform 2 [Theobroma cacao]
>TCONS_00082716
>Gh_D06G0631	K03046|1|1e-109|393|mtr:MetrCp057|DNA-directed RNA polymerase subunit beta' [EC:2.7.7.6];K03043|2|1e-109|393|mtr:MTR_4g051130|DNA-directed RNA polymerase subunit beta [EC:2.7.7.6]	GO:0009536//plastid	GO:0034062//RNA polymerase activity;GO:0003676//nucleic acid binding	GO:0010467//gene expression	gi|91208893|ref|YP_538926.1|/2.90798e-112/RNA polymerase beta' subunit [Gossypium hirsutum]
>TCONS_00061210
>Gh_A04G0237	-	-	-	-	gi|242040873|ref|XP_002467831.1|/3.10919e-06/hypothetical protein SORBIDRAFT_01g034800 [Sorghum bicolor]
>TCONS_00010076
>Gh_D11G0573	K00681|1|0.0|812|pop:POPTR_760175|gamma-glutamyltranspeptidase [EC:2.3.2.2]	-	GO:0016755	-	gi|590707713|ref|XP_007048081.1|/0/Gamma-glutamyl transpeptidase 1 isoform 1 [Theobroma cacao]
>TCONS_00078552
>Gh_D11G0148	-	-	-	-	gi|590674309|ref|XP_007039132.1|/0/Oligopeptide transporter 1 isoform 1 [Theobroma cacao]
>TCONS_00080563
>Gh_A06G1919	-	-	-	-	gi|590577232|ref|XP_007013179.1|/8.13794e-54/Ovate family protein 8, putative [Theobroma cacao]
>TCONS_00092124
>Gh_D06G1252	K00924|1|3e-47|186|osa:4333525|[EC:2.7.1.-];K04733|4|3e-41|166|aly:ARALYDRAFT_916421|interleukin-1 receptor-associated kinase 4 [EC:2.7.11.1];K13430|5|4e-40|162|zma:100283091|serine/threonine-protein kinase PBS1 [EC:2.7.11.1]	-	GO:0004672//protein kinase activity;GO:0032559	GO:0006464//cellular protein modification process	gi|590561993|ref|XP_007008964.1|/3.97954e-104/CRINKLY4 related 3, putative [Theobroma cacao]
>TCONS_00061683
>Gh_D04G1907	-	-	-	-	gi|590700207|ref|XP_007046101.1|/7.29025e-25/Clavata3/esr-related 45, putative [Theobroma cacao]
>TCONS_00055895
>Gh_A08G0934	-	-	-	-	gi|590674713|ref|XP_007039245.1|/3.99106e-15/Uncharacterized protein TCM_015544 [Theobroma cacao]
>TCONS_00024872
>Gh_A08G1413	-	-	-	-	gi|685348413|ref|XP_009109945.1|/8.713e-09/PREDICTED: uncharacterized protein LOC103835513 [Brassica rapa]
>TCONS_00025309
>Gh_D01G0667	-	-	-	-	gi|590606370|ref|XP_007020718.1|/1.03865e-56/Stigma-specific Stig1 family protein, putative [Theobroma cacao]
>TCONS_00046118
>Gh_A13G0436	-	-	-	-	gi|719995665|ref|XP_010254575.1|/4.1205e-36/PREDICTED: costars family protein-like [Nelumbo nucifera]
>TCONS_00042795
>Gh_A05G3454	-	-	-	-	gi|222625515|gb|EEE59647.1|/1.5099e-10/hypothetical protein OsJ_12023 [Oryza sativa Japonica Group]
>TCONS_00015951
>Gh_A05G1436	K01051|1|4e-39|159|pop:POPTR_822767|pectinesterase [EC:3.1.1.11]	-	GO:0016787//hydrolase activity	-	gi|590625848|ref|XP_007025998.1|/5.7874e-60/Pectinesterase/pectinesterase inhibitor, putative [Theobroma cacao]
>TCONS_00014272
>Gh_A08G0280	K05283|1|3e-09|58.5|aly:ARALYDRAFT_354960|phosphatidylinositol glycan, class W [EC:2.3.-.-];K15692|2|1e-08|56.6|smo:SELMODRAFT_66937|E3 ubiquitin-protein ligase RNF13 [EC:6.3.2.19]	-	-	-	gi|590721897|ref|XP_007051746.1|/4.94011e-42/Zinc finger protein, putative [Theobroma cacao]
>TCONS_00024352
>Gh_A07G0218	K15263|1|2e-06|51.6|olu:OSTLU_31166|cell growth-regulating nucleolar protein	-	-	-	gi|590572619|ref|XP_007011901.1|/8.2945e-40/Uncharacterized protein TCM_037031 [Theobroma cacao]
>TCONS_00019124
>Gh_A05G0624	K09842|1|0.0|1748|vvi:100265098|abscisic-aldehyde oxidase [EC:1.2.3.14];K11817|2|0.0|1741|pop:POPTR_767106|indole-3-acetaldehyde oxidase [EC:1.2.3.7]	-	GO:0046872//metal ion binding;GO:0016491//oxidoreductase activity;GO:0051536//iron-sulfur cluster binding	-	gi|590585977|ref|XP_007015577.1|/0/ABA aldehyde oxidase [Theobroma cacao]
>TCONS_00013740
>Gh_A12G1694	K01365|1|6e-163|571|rcu:RCOM_1507820|cathepsin L [EC:3.4.22.15]	GO:0044432;GO:0016023//cytoplasmic membrane-bounded vesicle	GO:0004175//endopeptidase activity;GO:0016628//oxidoreductase activity, acting on the CH-CH group of donors, NAD or NADP as acceptor	GO:0019538//protein metabolic process	gi|590669567|ref|XP_007037812.1|/1.68009e-180/Cysteine proteinases superfamily protein isoform 1 [Theobroma cacao]
>TCONS_00038443
>Gh_Sca005247G01	K12603|1|2e-08|59.3|aly:ARALYDRAFT_907337|CCR4-NOT transcription complex subunit 6	-	GO:0046872//metal ion binding	-	gi|590720597|ref|XP_007051373.1|/0/Calcium-binding endonuclease/exonuclease/phosphatase family [Theobroma cacao]
>TCONS_00103458
>Gh_D02G0396	K05275|1|4e-37|153|zma:100272747|pyridoxine 4-dehydrogenase [EC:1.1.1.65];K00064|2|6e-24|109|ath:AT4G33670|D-threo-aldose 1-dehydrogenase [EC:1.1.1.122]	-	GO:0004033//aldo-keto reductase (NADP) activity	GO:0008152//metabolic process	gi|590658493|ref|XP_007034870.1|/2.43652e-149/NAD(P)-linked oxidoreductase superfamily protein isoform 1 [Theobroma cacao]
>TCONS_00047522
>Gh_Sca097776G01	K00700|1|2e-26|74.7|rcu:RCOM_0022940|1,4-alpha-glucan branching enzyme [EC:2.4.1.18]	GO:0009536//plastid	GO:0016798//hydrolase activity, acting on glycosyl bonds;GO:0043167//ion binding;GO:0016758//transferase activity, transferring hexosyl groups	GO:0009250//glucan biosynthetic process	gi|658049690|ref|XP_008360546.1|/5.76688e-25/PREDICTED: 1,4-alpha-glucan-branching enzyme 1, chloroplastic/amyloplastic-like isoform X1 [Malus domestica]
>TCONS_00106199
>Gh_A12G2148	K10999|1|8e-104|376|vvi:100248512|cellulose synthase A [EC:2.4.1.12]	GO:0016020//membrane	GO:0016757//transferase activity, transferring glycosyl groups	GO:0009987//cellular process	gi|590679436|ref|XP_007040580.1|/0/Cellulose synthase like G3, putative [Theobroma cacao]
>TCONS_00040605
>Gh_A08G1413	-	-	-	-	gi|685348413|ref|XP_009109945.1|/8.713e-09/PREDICTED: uncharacterized protein LOC103835513 [Brassica rapa]
>TCONS_00025307
>Gh_A08G0174	-	-	GO:0046872//metal ion binding	-	gi|590608302|ref|XP_007021226.1|/9.53934e-38/Ccd1, putative [Theobroma cacao]
>TCONS_00024281
>Gh_D10G2505	-	-	GO:0046914//transition metal ion binding	-	gi|590562765|ref|XP_007009178.1|/0/DA1-related protein 2 isoform 1 [Theobroma cacao]
>TCONS_00101421
>Gh_D05G3472	-	-	-	-	-
>TCONS_00060626
>Gh_D02G1759	K10781|1|6e-124|442|bdi:100838886|fatty acyl-ACP thioesterase B [EC:3.1.2.14 3.1.2.-]	-	GO:0016297//acyl-[acyl-carrier-protein] hydrolase activity	GO:0006631//fatty acid metabolic process	gi|590692661|ref|XP_007044118.1|/0/Fatty acyl-ACP thioesterases B [Theobroma cacao]
>TCONS_00048627
>Gh_A08G0148	-	-	-	-	gi|573960429|ref|XP_006662398.1|/2.22283e-06/PREDICTED: uncharacterized protein LOC102702136 [Oryza brachyantha]
>TCONS_00024262
>Gh_A13G1447	K11982|1|1e-33|141|zma:100383341|E3 ubiquitin-protein ligase RNF115/126 [EC:6.3.2.19]	-	-	-	gi|590641230|ref|XP_007030174.1|/2.79098e-110/RING/U-box superfamily protein, putative [Theobroma cacao]
>TCONS_00043619
>Gh_A10G1152	-	-	-	-	gi|590656142|ref|XP_007034185.1|/2.73792e-122/C-8 sterol isomerases, putative [Theobroma cacao]
>TCONS_00031918
>Gh_D05G0425	K00517|1|9e-180|628|osa:4341325|[EC:1.14.-.-]	-	GO:0016712//oxidoreductase activity, acting on paired donors, with incorporation or reduction of molecular oxygen, reduced flavin or flavoprotein as one donor, and incorporation of one atom of oxygen;GO:0005506//iron ion binding	GO:0008152//metabolic process	gi|590574114|ref|XP_007012311.1|/0/Thromboxane-A synthase [Theobroma cacao]
>TCONS_00056146
>Gh_A07G1589	K00318|1|3e-180|629|pop:POPTR_859200|proline dehydrogenase [EC:1.5.99.8]	-	GO:0016645//oxidoreductase activity, acting on the CH-NH group of donors	GO:0006560//proline metabolic process;GO:0006536//glutamate metabolic process	gi|590653420|ref|XP_007033417.1|/0/Methylenetetrahydrofolate reductase family protein isoform 1 [Theobroma cacao]
>TCONS_00020273
>Gh_D08G0290	K13424|1|2e-67|255|pop:POPTR_663578|WRKY transcription factor 33	-	-	-	gi|590605942|ref|XP_007020620.1|/0/WRKY family transcription factor family protein [Theobroma cacao]
>TCONS_00069642
>Gh_D04G0007	-	-	-	-	gi|590673967|ref|XP_007039035.1|/9.19473e-141/Lipase class 3-related protein, putative [Theobroma cacao]
>TCONS_00053178
>Gh_D08G1437	-	-	-	-	gi|590722594|ref|XP_007051939.1|/3.39978e-52/AP2-like ethylene-responsive transcription factor SNZ, putative [Theobroma cacao]
>TCONS_00068590
>Gh_D03G0264	K07977|1|3e-87|318|ath:AT3G49870|Arf/Sar family, other	-	GO:0032561//guanyl ribonucleotide binding	-	gi|567866979|ref|XP_006426112.1|/4.98928e-90/hypothetical protein CICLE_v10026580mg [Citrus clementina]
>TCONS_00052142
>Gh_D05G2733	-	-	-	-	-
>TCONS_00060087
>Gh_Sca116205G01	-	GO:0043231//intracellular membrane-bounded organelle	-	-	gi|94502669|ref|YP_588424.1|/8.23674e-21/hypothetical protein ZeamMp180 [Zea mays subsp. mays]
>TCONS_00090855
>Gh_D08G2006	-	-	-	-	gi|590717177|ref|XP_007050551.1|/5.07971e-41/Bifunctional inhibitor/lipid-transfer protein/seed storage 2S albumin superfamily protein, putative isoform 1 [Theobroma cacao]
>TCONS_00069022
>Gh_A10G0729	-	-	-	-	gi|297743246|emb|CBI36113.3|/9.64099e-80/unnamed protein product [Vitis vinifera]
>TCONS_00031575
>Gh_Sca005362G02	K02689|1|3e-30|127|mtr:MetrCp066|photosystem I P700 chlorophyll a apoprotein A1	-	-	-	gi|657371731|gb|KEH17712.1|/8.12092e-29/photosystem I P700 chlorophyll A apoprotein A2 [Medicago truncatula]
>TCONS_00103555
>Gh_D04G1236	K11863|1|1e-78|278|gmx:100776098|Ataxin-3 [EC:3.4.22.-]	-	-	-	gi|571444656|ref|XP_006576570.1|/1.37497e-77/PREDICTED: ataxin-3 homolog isoform X2 [Glycine max]
>TCONS_00054131
>Gh_D05G1918	K13289|1|2e-158|556|mtr:MTR_1g100630|cathepsin A (carboxypeptidase C) [EC:3.4.16.5]	-	-	-	gi|590592656|ref|XP_007017341.1|/0/Serine carboxypeptidase II-3 chain B isoform 1 [Theobroma cacao]
>TCONS_00059524
>Gh_D05G2017	-	-	-	-	gi|590597067|ref|XP_007018509.1|/1.26202e-77/Alpha/beta-Hydrolases superfamily protein [Theobroma cacao]
>TCONS_00059591
>Gh_D02G1482	K11267|1|1e-44|176|vvi:100854206|sister chromatid cohesion protein PDS5	-	-	-	gi|590627185|ref|XP_007026379.1|/1.03004e-47/Androgen induced inhibitor of proliferation / pds5 isoform 2 [Theobroma cacao]
>TCONS_00048406
>Gh_D04G0671	-	-	GO:0016741	GO:0006730//one-carbon metabolic process	gi|590561700|ref|XP_007008884.1|/0/S-adenosyl-L-methionine-dependent methyltransferases superfamily protein isoform 1 [Theobroma cacao]
>TCONS_00053695
>Gh_A13G0709	-	-	-	-	gi|590699446|ref|XP_007045930.1|/1.12916e-64/Remorin family protein [Theobroma cacao]
>TCONS_00041372
>Gh_A12G0150	K09264|1|3e-101|365|rcu:RCOM_0818130|MADS-box transcription factor, plant	GO:0043231//intracellular membrane-bounded organelle	GO:0003677//DNA binding;GO:0001071//nucleic acid binding transcription factor activity;GO:0016628//oxidoreductase activity, acting on the CH-CH group of donors, NAD or NADP as acceptor	GO:0006351//transcription, DNA-templated	gi|544388772|gb|AGW23371.1|/1.0756e-116/MADS box protein MADS70 [Gossypium hirsutum]
>TCONS_00039079
>Gh_A12G1862	K00855|1|0.0|727|rcu:RCOM_1316960|phosphoribulokinase [EC:2.7.1.19]	-	GO:0016301//kinase activity;GO:0032559	GO:0044238;GO:0006796//phosphate-containing compound metabolic process	gi|590680109|ref|XP_007040771.1|/0/Phosphoribulokinase [Theobroma cacao]
>TCONS_00038567
>Gh_D06G0258	-	-	-	-	gi|590596121|ref|XP_007018248.1|/6.84361e-36/Uncharacterized protein TCM_034524 [Theobroma cacao]
>TCONS_00062584
>Gh_D01G1298	-	-	-	-	gi|568829571|ref|XP_006469095.1|/9.17977e-12/PREDICTED: uncharacterized protein LOC102629728 [Citrus sinensis]
>TCONS_00046590
>Gh_A12G2129	K09286|1|1e-33|141|vvi:100245515|EREBP-like factor	-	-	-	gi|590679157|ref|XP_007040501.1|/2.14017e-111/AP2/ERF domain-containing transcription factor, putative [Theobroma cacao]
>TCONS_00038743
>Gh_A06G0082	K01598|1|8e-71|264|rcu:RCOM_0576840|phosphopantothenoylcysteine decarboxylase [EC:4.1.1.36]	-	GO:0003676//nucleic acid binding;GO:0016829//lyase activity	-	gi|590593304|ref|XP_007017528.1|/4.9657e-73/HAL3-like protein A isoform 1 [Theobroma cacao]
>TCONS_00016113
>Gh_D03G0128	K10756|1|1e-63|243|osa:4334389|replication factor C subunit 3/5	-	-	-	gi|590703492|ref|XP_007046888.1|/0/ATPase family associated with various cellular activities, putative [Theobroma cacao]
>TCONS_00050847
>Gh_D13G2243	K07018|1|2e-45|178|vvi:100251931|	-	-	-	gi|694315272|ref|XP_009374975.1|/1.6356e-45/PREDICTED: uncharacterized protein LOC103963844 [Pyrus x bretschneideri]
>TCONS_00089821
>Gh_D13G1238	K13457|1|2e-34|145|pop:POPTR_755797|disease resistance protein RPM1	-	-	-	gi|590569110|ref|XP_007010980.1|/2.21479e-82/Cc-nbs-lrr resistance protein, putative [Theobroma cacao]
>TCONS_00089116
>Gh_D08G0503	K01537|1|0.0|1345|ath:AT3G63380|Ca2+-transporting ATPase [EC:3.6.3.8]	GO:0016020//membrane	GO:0042625//ATPase activity, coupled to transmembrane movement of ions;GO:0046873//metal ion transmembrane transporter activity;GO:0005515//protein binding;GO:0000166//nucleotide binding	GO:0009987//cellular process;GO:0006816//calcium ion transport;GO:0008152//metabolic process	gi|590716782|ref|XP_007050467.1|/0/ATPase E1-E2 type family protein / haloacid dehalogenase-like hydrolase family protein [Theobroma cacao]
>TCONS_00067868
>Gh_D08G1408	-	-	-	-	gi|590721553|ref|XP_007051646.1|/8.14946e-63/Uncharacterized protein TCM_005215 [Theobroma cacao]
>TCONS_00070479
>Gh_A08G1760	-	-	-	-	gi|590590455|ref|XP_007016739.1|/1.21531e-40/Uncharacterized protein TCM_042052 [Theobroma cacao]
>TCONS_00023812
>Gh_A05G2523	-	-	-	-	-
>TCONS_00012491
>Gh_A09G1853	-	-	-	-	gi|657981528|ref|XP_008382787.1|/3.31802e-09/PREDICTED: putative ribonuclease H protein At1g65750 [Malus domestica]
>TCONS_00027340
>Gh_A05G0598	K01188|1|2e-136|484|osa:4338560|beta-glucosidase [EC:3.2.1.21]	-	-	-	gi|590585282|ref|XP_007015406.1|/0/Beta glucosidase 11, putative isoform 1 [Theobroma cacao]
>TCONS_00011275
>Gh_D11G3411	-	-	-	-	-
>TCONS_00101751
>Gh_D10G0176	K12742|1|7e-97|352|pop:POPTR_1111628|isoprene synthase [EC:4.2.3.27];K07385|2|4e-95|347|ath:AT3G25830|1,8-cineole synthase [EC:4.2.3.-];K12467|4|1e-94|345|ath:AT3G25810|myrcene/ocimene synthase [EC:4.2.3.15]	-	-	-	gi|670610041|gb|AII32477.1|/1.70397e-139/terpene synthase [Populus trichocarpa]
>TCONS_00074805
>Gh_D12G2093	K05278|1|4e-53|206|gmx:100816829|flavonol synthase [EC:1.14.11.23];K06892|2|9e-50|195|pop:POPTR_550478|	-	GO:0016706//oxidoreductase activity, acting on paired donors, with incorporation or reduction of molecular oxygen, 2-oxoglutarate as one donor, and incorporation of one atom each of oxygen into both donors	GO:0051553	gi|590675860|ref|XP_007039569.1|/2.37008e-139/S-norcoclaurine synthase 1, putative [Theobroma cacao]
>TCONS_00084246
>Gh_A09G1286	K05681|1|7e-48|191|cme:CMS467C|ATP-binding cassette, subfamily G (WHITE), member 2;K12843|3|1e-44|181|vvi:100248403|U4/U6 small nuclear ribonucleoprotein PRP3	-	-	-	gi|590631781|ref|XP_007027659.1|/0/Pleiotropic drug resistance 11 isoform 1 [Theobroma cacao]
>TCONS_00026964
>Gh_A02G0161	-	-	GO:0005488//binding;GO:0004674//protein serine/threonine kinase activity	-	gi|590655981|ref|XP_007034139.1|/7.53521e-22/Wall associated kinase-like 6, putative [Theobroma cacao]
>TCONS_00004620
>Gh_A06G2056	K15731|1|2e-41|167|ppp:PHYPADRAFT_152342|carboxy-terminal domain RNA polymerase II polypeptide A small phosphatase [EC:3.1.3.16]	-	GO:0016787//hydrolase activity	-	gi|590623293|ref|XP_007025283.1|/6.69497e-95/Haloacid dehalogenase hydrolase domain-containing protein [Theobroma cacao]
>TCONS_00092781
>Gh_D05G2846	K03013|1|4e-116|417|vvi:100258335|DNA-directed RNA polymerases I, II, and III subunit RPABC1;K13457|3|1e-35|150|aly:ARALYDRAFT_478023|disease resistance protein RPM1	-	-	-	gi|590565347|ref|XP_007009923.1|/0/NBS type disease resistance protein, putative [Theobroma cacao]
>TCONS_00057625
>Gh_A05G3144	K14638|1|5e-83|306|mtr:MTR_4g015080|solute carrier family 15 (peptide/histidine transporter), member 3/4	-	-	-	gi|590649136|ref|XP_007032332.1|/0/Amino acid permease, putative isoform 1 [Theobroma cacao]
>TCONS_00012978
>Gh_A09G0754	K14489|1|3e-19|94.4|vvi:100263145|arabidopsis histidine kinase 2/3/4 (cytokinin receptor) [EC:2.7.13.3]	-	-	-	gi|590622920|ref|XP_007025181.1|/8.22184e-43/Carbohydrate-binding X8 domain superfamily protein, putative [Theobroma cacao]
>TCONS_00028190
>Gh_D11G1998	-	-	-	GO:0050896//response to stimulus	gi|590705477|ref|XP_007047449.1|/0/ARM-repeat/Tetratricopeptide repeat-like protein [Theobroma cacao]
>TCONS_00081775
>Gh_D09G0130	K13448|1|1e-17|87.4|ath:AT1G05990|calcium-binding protein CML	-	-	-	gi|590613676|ref|XP_007022732.1|/2.59144e-51/Calcium-binding EF-hand family protein, putative [Theobroma cacao]
>TCONS_00071413
>Gh_D06G0117	-	-	-	-	gi|590592675|ref|XP_007017346.1|/0/Uncharacterized protein isoform 1 [Theobroma cacao]
>TCONS_00060860
>Gh_D13G0373	K15707|1|4e-57|219|rcu:RCOM_0774230|RING finger protein 170	-	GO:0046914//transition metal ion binding	GO:0009743//response to carbohydrate	gi|590686377|ref|XP_007042362.1|/9.2265e-82/RING/U-box superfamily protein, putative [Theobroma cacao]
>TCONS_00086679
>Gh_A05G2050	-	-	-	-	gi|595838207|ref|XP_007207608.1|/2.07727e-08/hypothetical protein PRUPE_ppa018906mg [Prunus persica]
>TCONS_00014689
>Gh_A01G0282	-	-	-	-	gi|590611612|ref|XP_007022152.1|/9.24053e-102/Heme-binding protein, putative [Theobroma cacao]
>TCONS_00000191
>Gh_D03G0286	-	-	-	-	gi|590706062|ref|XP_007047617.1|/0/CBS domain-containing protein with a domain of Uncharacterized protein function (DUF21) [Theobroma cacao]
>TCONS_00050943
>Gh_A09G2053	K10581|1|1e-50|197|gmx:100805463|ubiquitin-conjugating enzyme E2 O [EC:6.3.2.19]	-	-	-	gi|590661984|ref|XP_007035823.1|/8.71792e-89/Ubiquitin-conjugating enzyme 25, putative [Theobroma cacao]
>TCONS_00027464
>Gh_A02G0008	K12896|1|1e-07|56.6|bdi:100846226|splicing factor, arginine/serine-rich 7	-	-	-	gi|590653528|ref|XP_007033447.1|/8.88015e-120/Uncharacterized protein TCM_019641 [Theobroma cacao]
>TCONS_00003194
>Gh_A04G0974	-	-	-	-	gi|590688377|ref|XP_007042930.1|/4.52183e-120/Uncharacterized protein isoform 1 [Theobroma cacao]
>TCONS_00010723
>Gh_D09G0814	-	-	-	-	gi|590663310|ref|XP_007036178.1|/1.54974e-12/U-box domain-containing protein 19, putative [Theobroma cacao]
>TCONS_00071922
>Gh_A02G0505	-	-	-	-	gi|354620275|gb|AER29901.1|/1.0465e-75/VdI2 [Gossypium barbadense]
>TCONS_00004847
>Gh_D02G1504	-	-	-	-	gi|590692075|ref|XP_007043959.1|/1.07853e-20/Uncharacterized protein TCM_008722 [Theobroma cacao]
>TCONS_00048428
>Gh_D03G1594	K07874|1|4e-69|260|pop:POPTR_830731|Ras-related protein Rab-1A	-	GO:0016709//oxidoreductase activity, acting on paired donors, with incorporation or reduction of molecular oxygen, NAD(P)H as one donor, and incorporation of one atom of oxygen	GO:0008152//metabolic process	gi|590676371|ref|XP_007039717.1|/8.78628e-180/FAD/NAD(P)-binding oxidoreductase family protein isoform 1 [Theobroma cacao]
>TCONS_00051908
>Gh_A05G1572	K11982|1|4e-11|65.5|bdi:100833984|E3 ubiquitin-protein ligase RNF115/126 [EC:6.3.2.19]	-	-	-	gi|590594597|ref|XP_007017896.1|/6.8499e-49/RING/U-box superfamily protein [Theobroma cacao]
>TCONS_00014367
>Gh_A10G1881	K01728|1|1e-151|533|vvi:100246761|pectate lyase [EC:4.2.2.2]	-	-	-	gi|590564138|ref|XP_007009576.1|/4.40102e-161/Pectin lyase-like superfamily protein isoform 1 [Theobroma cacao]
>TCONS_00032550
>Gh_A09G0845	K03885|1|0.0|756|mtr:MTR_5g071250|NADH dehydrogenase [EC:1.6.99.3]	-	-	-	gi|590587865|ref|XP_007016078.1|/0/Alternative NAD(P)H dehydrogenase 1 [Theobroma cacao]
>TCONS_00028264
>Gh_D11G2860	-	-	-	-	gi|590606163|ref|XP_007020669.1|/0/F-box family protein [Theobroma cacao]
>TCONS_00082450
>Gh_D06G0245	K09264|1|1e-73|274|rcu:RCOM_0818130|MADS-box transcription factor, plant	GO:0043231//intracellular membrane-bounded organelle	GO:0003677//DNA binding;GO:0001071//nucleic acid binding transcription factor activity;GO:0016628//oxidoreductase activity, acting on the CH-CH group of donors, NAD or NADP as acceptor	GO:0006351//transcription, DNA-templated	gi|544388761|gb|AGW23366.1|/1.05259e-106/MADS box protein MADS64 [Gossypium hirsutum]
>TCONS_00060942
>Gh_D13G0262	K12489|1|0.0|1065|rcu:RCOM_0814510|Arf-GAP with coiled-coil, ANK repeat and PH domain-containing protein	GO:0044424	GO:0005083//small GTPase regulator activity;GO:0046914//transition metal ion binding	GO:0032012//regulation of ARF protein signal transduction	gi|590697864|ref|XP_007045558.1|/0/Gcn4-complementing protein, putative isoform 1 [Theobroma cacao]
>TCONS_00088382
>Gh_A09G1379	K14488|1|2e-29|125|vvi:100255176|SAUR family protein	-	-	-	gi|590630854|ref|XP_007027397.1|/1.11679e-46/SAUR family protein, putative [Theobroma cacao]
>TCONS_00028692
>Gh_A07G0146	K00695|1|0.0|1199|gmx:547508|sucrose synthase [EC:2.4.1.13]	-	GO:0035251//UDP-glucosyltransferase activity	GO:0005984//disaccharide metabolic process	gi|392050912|gb|AFM52233.1|/0/putative sucrose synthase 2 [Gossypium arboreum]
>TCONS_00019079
>Gh_A11G1371	-	-	-	-	gi|590712553|ref|XP_007049412.1|/8.50279e-56/Uncharacterized protein isoform 2 [Theobroma cacao]
>TCONS_00033618
>Gh_A03G0847	-	-	-	-	-
>TCONS_00008015
>Gh_A02G1089	-	-	-	-	gi|568874395|ref|XP_006490301.1|/3.98717e-34/PREDICTED: uncharacterized protein LOC102612828 [Citrus sinensis]
>TCONS_00004014
>Gh_D07G2060	K00799|1|2e-33|139|vvi:100251558|glutathione S-transferase [EC:2.5.1.18]	-	-	-	gi|590715041|ref|XP_007050083.1|/3.32895e-54/Glutathione S-transferase tau 7-like protein [Theobroma cacao]
>TCONS_00067356
>Gh_A11G1474	-	-	-	-	gi|590651402|ref|XP_007032885.1|/2.28166e-46/Pollen Ole e 1 allergen and extensin family protein [Theobroma cacao]
>TCONS_00035848
>Gh_D09G1397	K14488|1|8e-50|192|vvi:100253355|SAUR family protein	-	-	-	gi|590630745|ref|XP_007027363.1|/8.01171e-53/SAUR family protein [Theobroma cacao]
>TCONS_00074069
>Gh_D06G1982	-	-	-	-	gi|566245448|ref|XP_002325648.2|/1.2802e-13/hypothetical protein POPTR_0019s14920g [Populus trichocarpa]
>TCONS_00063940
>Gh_D03G1221	K03283|1|0.0|1122|rcu:RCOM_1248100|heat shock 70kDa protein 1/8	-	GO:0016628//oxidoreductase activity, acting on the CH-CH group of donors, NAD or NADP as acceptor;GO:0032559	GO:0008152//metabolic process;GO:0050896//response to stimulus	gi|590589442|ref|XP_007016452.1|/0/Heat shock cognate protein 70-1 [Theobroma cacao]
>TCONS_00052852
>Gh_D05G2089	K09264|1|1e-59|227|vvi:100244955|MADS-box transcription factor, plant	GO:0043231//intracellular membrane-bounded organelle	GO:0003677//DNA binding;GO:0001071//nucleic acid binding transcription factor activity;GO:0016628//oxidoreductase activity, acting on the CH-CH group of donors, NAD or NADP as acceptor	GO:0006351//transcription, DNA-templated	gi|719995796|ref|XP_010254615.1|/4.89654e-78/PREDICTED: MADS-box transcription factor 23 isoform X1 [Nelumbo nucifera]
>TCONS_00057154
>Gh_A08G1048	-	-	-	-	gi|590719688|ref|XP_007051125.1|/4.21468e-27/Uncharacterized protein TCM_004824 [Theobroma cacao]
>TCONS_00023246
>Gh_A02G0080	K14512|1|0.0|704|rcu:RCOM_0723010|mitogen-activated protein kinase 6 [EC:2.7.11.24]	-	GO:0004702//receptor signaling protein serine/threonine kinase activity;GO:0032559	GO:0006464//cellular protein modification process	gi|334145755|gb|AEG64802.1|/0/mitogen-activated protein kinase [Gossypium hirsutum]
>TCONS_00004573
>Gh_A12G2405	-	-	-	-	gi|590664171|ref|XP_007036425.1|/1.87527e-62/TCP family transcription factor, putative isoform 1 [Theobroma cacao]
>TCONS_00038905
>Gh_D11G0442	-	-	-	-	-
>TCONS_00078482
>Gh_A08G1739	K10782|1|2e-125|447|rcu:RCOM_1750180|fatty acyl-ACP thioesterase A [EC:3.1.2.14 3.1.2.-]	-	-	-	gi|590713683|ref|XP_007049712.1|/1.2378e-132/FatA acyl-ACP thioesterase [Theobroma cacao]
>TCONS_00023796
>Gh_A02G0454	K01177|1|1e-81|302|smo:SELMODRAFT_232533|beta-amylase [EC:3.2.1.2]	-	GO:0016787//hydrolase activity	GO:0008152//metabolic process	gi|590660728|ref|XP_007035476.1|/0/Beta-amylase 3 [Theobroma cacao]
>TCONS_00003505
>Gh_D13G1465	-	-	-	-	gi|590607091|ref|XP_007020910.1|/0/Major facilitator superfamily protein isoform 1 [Theobroma cacao]
>TCONS_00087535
>Gh_D05G0357	-	-	-	-	gi|590574987|ref|XP_007012559.1|/1.164e-45/Cysteine and histidine-rich protein 1, putative [Theobroma cacao]
>TCONS_00056102
>Gh_D02G1161	-	-	-	-	-
>TCONS_00049896
>Gh_Sca151450G01	K03878|1|2e-12|68.9|ath:ArthMp044|NADH-ubiquinone oxidoreductase chain 1 [EC:1.6.5.3]	-	-	-	gi|357436151|ref|XP_003588351.1|/1.24157e-24/Maturase [Medicago truncatula]
>TCONS_00093307
>Gh_D13G1256	K13993|1|3e-55|212|rcu:RCOM_0867440|HSP20 family protein	-	-	-	gi|590603634|ref|XP_007020057.1|/3.84683e-66/HSP20-like chaperones superfamily protein [Theobroma cacao]
>TCONS_00089131
>Gh_A09G0567	-	-	-	-	-
>TCONS_00028037
>Gh_D08G0193	K00924|1|2e-53|206|ath:AT1G14370|[EC:2.7.1.-];K05658|3|1e-51|200|vvi:100262734|ATP-binding cassette, subfamily B (MDR/TAP), member 1	-	GO:0004672//protein kinase activity;GO:0032559	GO:0006464//cellular protein modification process	gi|590580499|ref|XP_007014086.1|/1.52223e-86/Kinase superfamily protein isoform 1 [Theobroma cacao]
>TCONS_00069559
>Gh_D06G0530	-	-	-	-	-
>TCONS_00062793
>Gh_D12G1933	K03363|1|2e-111|400|ppp:PHYPADRAFT_130843|cell division cycle 20, cofactor of APC complex	-	-	-	gi|590670967|ref|XP_007038204.1|/0/Transducin/WD40 repeat-like superfamily protein [Theobroma cacao]
>TCONS_00086037
>Gh_D06G0883	-	-	-	-	gi|590574501|ref|XP_007012420.1|/4.13345e-97/Ferredoxin-related [Theobroma cacao]
>TCONS_00061379
>Gh_D06G1342	-	-	-	-	gi|359496315|ref|XP_003635207.1|/3.59939e-08/PREDICTED: uncharacterized protein LOC100853563 [Vitis vinifera]
>TCONS_00061753
>Gh_A07G1834	-	-	-	-	gi|590713913|ref|XP_007049769.1|/5.09556e-95/Alcohol dehydrogenase transcription factor Myb/SANT-like family protein, putative [Theobroma cacao]
>TCONS_00022192
>Gh_A11G2956	K12126|1|1e-08|58.2|aly:ARALYDRAFT_471048|phytochrome-interacting factor 3	-	-	-	gi|590664700|ref|XP_007036544.1|/8.08859e-64/BR enhanced expression 1 [Theobroma cacao]
>TCONS_00097225
>Gh_A13G0552	-	-	-	-	gi|590586160|ref|XP_007015627.1|/2.02824e-19/SCR-like 9, putative [Theobroma cacao]
>TCONS_00042881
>Gh_A02G1391	K04733|1|2e-25|115|aly:ARALYDRAFT_916421|interleukin-1 receptor-associated kinase 4 [EC:2.7.11.1];K00924|3|4e-22|105|osa:4337593|[EC:2.7.1.-];K05658|5|5e-21|101|vvi:100262734|ATP-binding cassette, subfamily B (MDR/TAP), member 1	-	-	-	gi|590706612|ref|XP_007047770.1|/0/U-box domain-containing protein kinase family protein, putative [Theobroma cacao]
>TCONS_00004279
>Gh_A06G1838	-	-	GO:0043169//cation binding;GO:0016791//phosphatase activity	-	gi|357601488|gb|AET86954.1|/0/PAP12 [Gossypium hirsutum]
>TCONS_00091841
>Gh_A10G1121	-	-	-	-	gi|218187612|gb|EEC70039.1|/1.21925e-08/hypothetical protein OsI_00625 [Oryza sativa Indica Group]
>TCONS_00031883
>Gh_D08G1048	-	-	-	-	gi|590662919|ref|XP_007036064.1|/1.35445e-10/RHOMBOID-like protein 12 isoform 1 [Theobroma cacao]
>TCONS_00070198
>Gh_A10G2232	-	-	-	-	gi|590621122|ref|XP_007024713.1|/0/Uncharacterized protein TCM_029205 [Theobroma cacao]
>TCONS_00096613
>Gh_A03G2158	-	GO:0016020//membrane	GO:0005215//transporter activity	GO:0006810//transport	gi|590688676|ref|XP_007043016.1|/0/Sulfate transporter 1,3 isoform 1 [Theobroma cacao]
>TCONS_00104935
>Gh_A02G1586	K07943|1|5e-91|331|gmx:100805880|ADP-ribosylation factor-like 2	GO:0044464	GO:0017111//nucleoside-triphosphatase activity;GO:0032561//guanyl ribonucleotide binding	GO:0035556//intracellular signal transduction;GO:0007349//cellularization;GO:0007010//cytoskeleton organization;GO:0043623//cellular protein complex assembly;GO:0003006//developmental process involved in reproduction	gi|590703635|ref|XP_007046930.1|/5.98721e-91/ADP-ribosylation factor family protein [Theobroma cacao]
>TCONS_00004425
>Gh_A12G2594	-	-	-	-	gi|590706827|ref|XP_007047832.1|/1.13981e-48/RING/U-box superfamily protein, putative [Theobroma cacao]
>TCONS_00098320
>Gh_D10G2603	-	-	-	-	gi|590621122|ref|XP_007024713.1|/0/Uncharacterized protein TCM_029205 [Theobroma cacao]
>TCONS_00101584
>Gh_D04G1076	K14488|1|4e-51|197|vvi:100253355|SAUR family protein	-	-	-	gi|590630745|ref|XP_007027363.1|/1.87968e-57/SAUR family protein [Theobroma cacao]
>TCONS_00055364
>Gh_A06G0187	-	-	-	-	gi|590591916|ref|XP_007017132.1|/3.65425e-95/Domain of Uncharacterized protein function (DUF303) [Theobroma cacao]
>TCONS_00016176
>Gh_A03G2123	-	-	-	-	gi|590692094|ref|XP_007043964.1|/4.43207e-38/Uncharacterized protein isoform 1 [Theobroma cacao]
>TCONS_00104713
>Gh_D06G1444	-	-	-	-	gi|590623490|ref|XP_007025336.1|/1.23729e-39/Rho termination factor, putative isoform 2 [Theobroma cacao]
>TCONS_00061839
>Gh_A11G0405	-	GO:0043231//intracellular membrane-bounded organelle	GO:0003676//nucleic acid binding	-	gi|590703590|ref|XP_007046916.1|/2.82361e-29/RAD-like 6 [Theobroma cacao]
>TCONS_00035120
>Gh_A05G3684	-	-	-	-	gi|590714467|ref|XP_007049922.1|/0/Uncharacterized protein TCM_003171 [Theobroma cacao]
>TCONS_00091108
>Gh_A13G0194	-	-	-	-	-
>TCONS_00042595
>Gh_A01G0523	-	-	-	-	gi|590608363|ref|XP_007021244.1|/3.57188e-24/2-nonaprenyl-3-methyl-6-methoxy-1,4-benzoquinol hydroxylase [Theobroma cacao]
>TCONS_00000366
>Gh_D02G1484	K10661|1|2e-08|57.8|ppp:PHYPADRAFT_317|E3 ubiquitin-protein ligase MARCH6 [EC:6.3.2.19]	-	-	-	gi|590696062|ref|XP_007045063.1|/7.31306e-103/RING/FYVE/PHD zinc finger superfamily protein isoform 1 [Theobroma cacao]
>TCONS_00050153
>Gh_D02G2075	K15406|1|9e-49|192|ath:AT5G37300|wax-ester synthase / diacylglycerol O-acyltransferase [EC:2.3.1.75 2.3.1.20]	-	-	-	gi|590686730|ref|XP_007042465.1|/0/O-acyltransferase family protein, putative isoform 1 [Theobroma cacao]
>TCONS_00048842
>Gh_A12G1427	K05868|1|1e-26|120|aly:ARALYDRAFT_491085|cyclin B	-	-	GO:0000725//recombinational repair;GO:0022402//cell cycle process	gi|568830054|ref|XP_006469329.1|/5.07168e-153/PREDICTED: cyclin-SDS-like [Citrus sinensis]
>TCONS_00038233
>Gh_D10G0306	-	-	GO:0003824//catalytic activity	GO:0008152//metabolic process	gi|590623136|ref|XP_007025242.1|/0/Subtilase family protein, putative isoform 1 [Theobroma cacao]
>TCONS_00074879
>Gh_A03G1140	K13456|1|2e-09|58.5|rcu:RCOM_1750330|RPM1-interacting protein 4	-	-	-	gi|590695607|ref|XP_007044937.1|/4.45535e-27/Uncharacterized protein TCM_010689 [Theobroma cacao]
>TCONS_00008272
>Gh_D13G1806	K14516|1|6e-46|181|aly:ARALYDRAFT_898836|ethylene-responsive transcription factor 1	-	-	-	gi|590642238|ref|XP_007030461.1|/9.6989e-63/Ethylene-responsive transcription factor [Theobroma cacao]
>TCONS_00087771
>Gh_A09G0732	-	-	-	-	-
>TCONS_00028172
>Gh_D07G1434	K15095|1|1e-72|271|pop:POPTR_644424|(+)-neomenthol dehydrogenase [EC:1.1.1.208]	-	-	-	gi|590722382|ref|XP_007051879.1|/2.20676e-95/NAD(P)-binding Rossmann-fold superfamily protein, putative [Theobroma cacao]
>TCONS_00065121
>Gh_D05G1379	-	-	-	-	gi|590621782|ref|XP_007024867.1|/8.54996e-110/Homeodomain-like superfamily protein, putative [Theobroma cacao]
>TCONS_00059201
>Gh_D12G0536	K14207|1|8e-180|628|rcu:RCOM_0012320|solute carrier family 38 (sodium-coupled neutral amino acid transporter), member 2	GO:0031224//intrinsic component of membrane	-	-	gi|590651570|ref|XP_007032927.1|/0/Transmembrane amino acid transporter family protein isoform 1 [Theobroma cacao]
>TCONS_00083139
>Gh_D07G1835	K04733|1|0.0|656|ath:AT5G38990|interleukin-1 receptor-associated kinase 4 [EC:2.7.11.1];K00924|3|3e-58|225|ath:AT3G59420|[EC:2.7.1.-]	-	GO:0004672//protein kinase activity	-	gi|590651096|ref|XP_007032808.1|/0/Malectin/receptor-like protein kinase family protein, putative [Theobroma cacao]
>TCONS_00065467
>Gh_A02G1434	-	-	-	-	gi|590706062|ref|XP_007047617.1|/0/CBS domain-containing protein with a domain of Uncharacterized protein function (DUF21) [Theobroma cacao]
>TCONS_00005616
>Gh_A03G1503	-	-	-	-	gi|357462413|ref|XP_003601488.1|/1.8623e-09/hypothetical protein MTR_3g082220 [Medicago truncatula]
>TCONS_00007049
>Gh_A08G2084	-	GO:0016020//membrane	-	-	gi|590580033|ref|XP_007013955.1|/3.77408e-111/Tetraspanin8 [Theobroma cacao]
>TCONS_00024033
>Gh_D11G0821	-	-	-	-	gi|675824118|gb|AIL95869.1|/0/SQUAMOSA promoter binding-like transcription factor [Gossypium hirsutum]
>TCONS_00078704
>Gh_D11G2372	-	-	-	-	gi|568859331|ref|XP_006483194.1|/1.36709e-07/PREDICTED: putative ribonuclease H protein At1g65750-like [Citrus sinensis]
>TCONS_00079822
>Gh_A01G0551	-	-	-	-	gi|222625515|gb|EEE59647.1|/8.84532e-17/hypothetical protein OsJ_12023 [Oryza sativa Japonica Group]
>TCONS_00001969
>Gh_D09G1839	-	-	-	-	gi|590677647|ref|XP_007040077.1|/1.36592e-113/Uncharacterized protein TCM_016143 [Theobroma cacao]
>TCONS_00072637
>Gh_D05G3101	K13648|1|8e-17|86.3|aly:ARALYDRAFT_312807|alpha-1,4-galacturonosyltransferase [EC:2.4.1.43]	GO:0043231//intracellular membrane-bounded organelle	GO:0008194//UDP-glycosyltransferase activity	-	gi|590693917|ref|XP_007044464.1|/1.88222e-163/Glucosyl transferase family 8 [Theobroma cacao]
>TCONS_00057807
>Gh_A12G1803	K13783|1|0.0|787|rcu:RCOM_1500400|MFS transporter, OPA family, solute carrier family 37 (glycerol-3-phosphate transporter), member 1/2	-	-	GO:0006810//transport	gi|590671636|ref|XP_007038387.1|/0/Phosphate starvation-induced gene 3 isoform 1 [Theobroma cacao]
>TCONS_00040390
>Gh_A12G2733	K03327|1|1e-151|534|gmx:100815319|multidrug resistance protein, MATE family	-	-	-	gi|590665187|ref|XP_007036672.1|/0/MATE efflux family protein isoform 2 [Theobroma cacao]
>TCONS_00098537
>Gh_A03G1694	-	-	-	-	gi|590686421|ref|XP_007042375.1|/2.59983e-48/Uncharacterized protein TCM_007020 [Theobroma cacao]
>TCONS_00007162
>Gh_D08G1900	-	-	-	-	gi|590677570|ref|XP_007040055.1|/0/Subtilase family protein [Theobroma cacao]
>TCONS_00070857
>Gh_A02G1132	-	-	-	-	gi|590619617|ref|XP_007024348.1|/1.17989e-155/Actin binding family protein, putative isoform 1 [Theobroma cacao]
>TCONS_00004066
>Gh_D04G1997	-	-	-	-	gi|242044100|ref|XP_002459921.1|/2.64477e-19/hypothetical protein SORBIDRAFT_02g015861 [Sorghum bicolor]
>TCONS_00100114
>Gh_A07G1837	-	-	GO:0060089	GO:0009314//response to radiation;GO:0023052//signaling	gi|590713953|ref|XP_007049780.1|/0/Phototropic-responsive NPH3 family protein [Theobroma cacao]
>TCONS_00020490
>Gh_A10G0026	-	-	GO:0016757//transferase activity, transferring glycosyl groups	-	gi|590617217|ref|XP_007023727.1|/2.9849e-162/Core-2/I-branching beta-1,6-N-acetylglucosaminyltransferase family protein, putative [Theobroma cacao]
>TCONS_00031079
>Gh_D11G3261	-	-	-	-	gi|590595494|ref|XP_007018072.1|/8.28329e-92/WUSCHEL related homeobox 13, putative [Theobroma cacao]
>TCONS_00080418
>Gh_A06G0381	K14664|1|0.0|729|pop:POPTR_551444|IAA-amino acid hydrolase [EC:3.5.1.-]	-	GO:0016811//hydrolase activity, acting on carbon-nitrogen (but not peptide) bonds, in linear amides	-	gi|590599125|ref|XP_007019095.1|/0/IAA-leucine resistant-like gene 6 isoform 1 [Theobroma cacao]
>TCONS_00017765
>Gh_D05G1888	K03801|1|1e-104|377|vvi:100251103|lipoyl(octanoyl) transferase [EC:2.3.1.181]	GO:0044424	-	GO:0006633//fatty acid biosynthetic process;GO:0043412//macromolecule modification	gi|590592962|ref|XP_007017428.1|/2.19038e-139/Biotin/lipoate A/B protein ligase family [Theobroma cacao]
>TCONS_00059499
>Gh_D07G0776	K00517|1|2e-142|504|ath:AT4G37370|[EC:1.14.-.-]	-	-	-	gi|147778583|emb|CAN60309.1|/0/hypothetical protein VITISV_015004 [Vitis vinifera]
>TCONS_00066401
>Gh_A11G0931	-	-	-	-	gi|590720625|ref|XP_007051381.1|/5.79452e-113/Nam protein 1, putative [Theobroma cacao]
>TCONS_00033287
>Gh_D07G1557	K07513|1|0.0|660|rcu:RCOM_1721350|acetyl-CoA acyltransferase 1 [EC:2.3.1.16]	-	GO:0016408//C-acyltransferase activity	-	gi|590714116|ref|XP_007049825.1|/0/Peroxisomal 3-ketoacyl-CoA thiolase 3 isoform 1 [Theobroma cacao]
>TCONS_00066985
>Gh_D02G1187	K00924|1|6e-62|236|aly:ARALYDRAFT_476729|[EC:2.7.1.-];K08286|5|5e-48|189|aly:ARALYDRAFT_491919|protein-serine/threonine kinase [EC:2.7.11.-]	-	GO:0016301//kinase activity	-	gi|590663980|ref|XP_007036373.1|/8.0265e-170/Receptor protein kinase, putative [Theobroma cacao]
>TCONS_00048137
>Gh_A03G1379	-	-	-	-	-
>TCONS_00008482
>Gh_D09G2205	-	-	-	-	gi|255574925|ref|XP_002528369.1|/1.19319e-48/conserved hypothetical protein [Ricinus communis]
>TCONS_00072870
>Gh_A12G0379	-	-	-	-	gi|590685152|ref|XP_007042024.1|/1.08694e-51/Uncharacterized protein TCM_006778 [Theobroma cacao]
>TCONS_00037433
>Gh_D11G0018	K01078|1|8e-122|434|rcu:RCOM_1150260|acid phosphatase [EC:3.1.3.2]	-	GO:0016791//phosphatase activity	-	gi|590666455|ref|XP_007036980.1|/6.09412e-155/Purple acid phosphatase 17 isoform 2 [Theobroma cacao]
>TCONS_00080477
>Gh_D11G1207	-	-	-	-	gi|590718688|ref|XP_007050868.1|/2.73838e-48/Ralf-like 33, putative [Theobroma cacao]
>TCONS_00078986
>Gh_Sca014339G01	K00799|1|7e-17|83.6|rcu:RCOM_0699100|glutathione S-transferase [EC:2.5.1.18]	-	-	-	gi|590693690|ref|XP_007044404.1|/3.60712e-24/Glutathione S-transferase family protein [Theobroma cacao]
>TCONS_00092960
>Gh_D10G0847	K09338|1|2e-73|273|ath:AT3G01470|homeobox-leucine zipper protein	-	-	-	gi|307715374|gb|ADN88094.1|/7.09422e-129/homeodomain-leucine zipper protein HD3 [Gossypium hirsutum]
>TCONS_00077072
>Gh_A11G1697	-	-	-	-	-
>TCONS_00036037
>Gh_D07G0274	K15263|1|8e-07|52.8|olu:OSTLU_31166|cell growth-regulating nucleolar protein	-	-	-	gi|590572619|ref|XP_007011901.1|/3.72323e-40/Uncharacterized protein TCM_037031 [Theobroma cacao]
>TCONS_00064273
>Gh_A10G0275	K05387|1|1e-117|422|osa:4347123|glutamate receptor, ionotropic, other eukaryote	GO:0044464	GO:0005215//transporter activity	-	gi|590623976|ref|XP_007025474.1|/0/Glutamate-gated kainate-type ion channel receptor subunit GluR5, putative [Theobroma cacao]
>TCONS_00029400
>Gh_A08G0928	-	-	-	-	gi|643739797|gb|KDP45526.1|/9.20828e-87/hypothetical protein JCGZ_17079 [Jatropha curcas]
>TCONS_00023152
>Gh_A13G2248	-	-	-	-	gi|694412473|ref|XP_009334552.1|/1.65677e-11/PREDICTED: uncharacterized protein LOC103927360 [Pyrus x bretschneideri]
>TCONS_00098939
>Gh_D01G0364	-	-	-	-	gi|590610909|ref|XP_007021953.1|/6.65638e-173/Trichome birefringence-like 42 [Theobroma cacao]
>TCONS_00044250
>Gh_D05G3316	K11790|1|1e-14|75.9|gmx:100819114|denticleless	-	-	-	gi|590646233|ref|XP_007031566.1|/5.27517e-20/Transducin/WD40 repeat-like superfamily protein [Theobroma cacao]
>TCONS_00060509
>Gh_A07G1586	K13420|1|1e-73|276|aly:ARALYDRAFT_356368|LRR receptor-like serine/threonine-protein kinase FLS2 [EC:2.7.11.1]	-	-	-	gi|590653287|ref|XP_007033380.1|/0/Receptor like protein 6, putative [Theobroma cacao]
>TCONS_00020269
>Gh_Sca006503G01	-	-	-	-	gi|590641647|ref|XP_007030290.1|/8.79673e-31/Pentatricopeptide repeat (PPR) superfamily protein [Theobroma cacao]
>TCONS_00104339
>Gh_D02G1458	K09645|1|0.0|633|pop:POPTR_656911|vitellogenic carboxypeptidase-like protein [EC:3.4.16.-]	-	GO:0004180//carboxypeptidase activity	GO:0019538//protein metabolic process	gi|590696330|ref|XP_007045135.1|/0/Serine carboxypeptidase-like 50 [Theobroma cacao]
>TCONS_00050133
>Gh_A03G0312	-	-	-	-	-
>TCONS_00006041
>Gh_A12G1694	K01365|1|6e-163|571|rcu:RCOM_1507820|cathepsin L [EC:3.4.22.15]	GO:0044432;GO:0016023//cytoplasmic membrane-bounded vesicle	GO:0004175//endopeptidase activity;GO:0016628//oxidoreductase activity, acting on the CH-CH group of donors, NAD or NADP as acceptor	GO:0019538//protein metabolic process	gi|590669567|ref|XP_007037812.1|/1.68009e-180/Cysteine proteinases superfamily protein isoform 1 [Theobroma cacao]
>TCONS_00038442
>Gh_D13G0657	-	-	-	-	gi|590690306|ref|XP_007043474.1|/5.74796e-91/Vesicle-associated protein 4-2 [Theobroma cacao]
>TCONS_00088667
>Gh_A07G2356	-	GO:0005576//extracellular region	GO:0046872//metal ion binding	-	gi|590575347|ref|XP_007012661.1|/1.81348e-69/Germin protein subfamily 3 member 3 [Theobroma cacao]
>TCONS_00094829
>Gh_A05G0815	-	-	-	-	gi|590589364|ref|XP_007016428.1|/9.61646e-96/ENTH/VHS family protein [Theobroma cacao]
>TCONS_00013872
>Gh_D07G0118	-	-	-	-	gi|694418411|ref|XP_009337215.1|/1.98709e-44/PREDICTED: guanine nucleotide-binding protein subunit gamma 3-like [Pyrus x bretschneideri]
>TCONS_00064176
>Gh_D12G0299	K00660|1|6e-83|306|pop:POPTR_814871|chalcone synthase [EC:2.3.1.74];K13232|3|1e-81|301|vvi:100241891|stilbene synthase [EC:2.3.1.95]	-	GO:0016747//transferase activity, transferring acyl groups other than amino-acyl groups	GO:0008152//metabolic process	gi|590684827|ref|XP_007041944.1|/0/Chalcone and stilbene synthase family protein [Theobroma cacao]
>TCONS_00084796
>Gh_D03G0930	K12869|1|9e-85|310|rcu:RCOM_1691080|crooked neck	-	-	-	gi|590678989|ref|XP_007040454.1|/2.71499e-86/Crooked neck protein / cell cycle protein, putative isoform 3 [Theobroma cacao]
>TCONS_00051445
>Gh_A06G1351	-	-	-	-	gi|319433453|gb|ADV57644.1|/1.70241e-60/copper binding protein 9 [Gossypium hirsutum]
>TCONS_00018618
>Gh_A13G1209	K01188|1|0.0|637|osa:4332041|beta-glucosidase [EC:3.2.1.21]	GO:0005618//cell wall	GO:0043167//ion binding;GO:0015926//glucosidase activity	GO:0044238	gi|590608014|ref|XP_007021150.1|/0/Beta glucosidase 41 isoform 1 [Theobroma cacao]
>TCONS_00043423
>Gh_A05G3237	-	-	-	-	gi|685317521|ref|XP_009149305.1|/8.59194e-09/PREDICTED: putative ribonuclease H protein At1g65750 [Brassica rapa]
>TCONS_00013083
>Gh_A12G2653	K13447|1|0.0|677|rcu:RCOM_1689300|respiratory burst oxidase [EC:1.6.3.- 1.11.1.-]	GO:0016020//membrane	GO:0046872//metal ion binding;GO:0050664//oxidoreductase activity, acting on NAD(P)H, oxygen as acceptor	-	gi|590668705|ref|XP_007037569.1|/0/Respiratory burst oxidase, putative isoform 1 [Theobroma cacao]
>TCONS_00098429
>Gh_A01G1069	K07213|1|7e-30|126|pop:POPTR_228799|copper chaperone	-	GO:0043169//cation binding	GO:0006812//cation transport	gi|290886187|gb|ADD69807.1|/1.66008e-29/copper transport protein ATOX1 [Hevea brasiliensis]
>TCONS_00002429
>Gh_A08G2547	-	-	-	-	gi|590589558|ref|XP_007016486.1|/1.16291e-162/Uncharacterized protein isoform 1 [Theobroma cacao]
>TCONS_00095836
>Gh_D13G2032	K01051|1|7e-113|405|gmx:100802881|pectinesterase [EC:3.1.1.11]	GO:0030312//external encapsulating structure	GO:0030234//enzyme regulator activity	GO:0071555//cell wall organization	gi|590574790|ref|XP_007012505.1|/0/Plant invertase/pectin methylesterase inhibitor superfamily [Theobroma cacao]
>TCONS_00089692
>Gh_D12G1143	K02183|1|2e-08|55.5|bdi:100823858|calmodulin;K13448|2|2e-08|55.5|ath:AT4G14640|calcium-binding protein CML	-	GO:0046872//metal ion binding	-	gi|590721005|ref|XP_007051487.1|/6.78232e-52/Calcium-binding EF-hand family protein [Theobroma cacao]
>TCONS_00085484
>Gh_D11G0578	-	-	-	-	gi|590707941|ref|XP_007048138.1|/3.07294e-28/Uncharacterized protein TCM_001261 [Theobroma cacao]
>TCONS_00080824
>Gh_A02G1650	K04392|1|1e-42|169|mtr:MTR_8g075240|Ras-related C3 botulinum toxin substrate 1;K07975|4|5e-42|167|ath:AT3G51300|Rho family, other	GO:0044464	-	-	gi|345104439|gb|AEN71041.1|/7.41665e-42/small GTPase RacB [Gossypium darwinii]
>TCONS_00005741
>Gh_D03G1665	-	-	-	-	gi|590679958|ref|XP_007040728.1|/0/SWIM zinc finger family protein [Theobroma cacao]
>TCONS_00051950
>Gh_A01G0613	K09588|1|2e-63|241|aly:ARALYDRAFT_908485|cytochrome P450, family 90, subfamily A, polypeptide 1 [EC:1.14.-.-];K09843|2|1e-62|238|rcu:RCOM_0814150|(+)-abscisic acid 8'-hydroxylase [EC:1.14.13.93]	-	GO:0016709//oxidoreductase activity, acting on paired donors, with incorporation or reduction of molecular oxygen, NAD(P)H as one donor, and incorporation of one atom of oxygen;GO:0005506//iron ion binding	GO:0008152//metabolic process	gi|590607061|ref|XP_007020904.1|/0/Cytochrome P450 [Theobroma cacao]
>TCONS_00000447
>Gh_D01G1186	-	-	-	-	gi|590636536|ref|XP_007028876.1|/7.17223e-17/Uncharacterized protein TCM_024813 [Theobroma cacao]
>TCONS_00044856
>Gh_A12G2166	-	-	-	-	gi|590675292|ref|XP_007039407.1|/5.28842e-88/NADP-specific glutamate dehydrogenase, putative [Theobroma cacao]
>TCONS_00038767
>Gh_A01G0085	-	-	-	-	gi|590687197|ref|XP_007042595.1|/1.64188e-29/Late embryogenesis abundant protein Lea5, putative [Theobroma cacao]
>TCONS_00000047
>Gh_D02G0352	-	-	-	-	gi|590657799|ref|XP_007034667.1|/3.33667e-72/Glycoprotein membrane precursor GPI-anchored [Theobroma cacao]
>TCONS_00049257
>Gh_D07G0890	K01893|1|4e-154|543|pop:POPTR_830596|asparaginyl-tRNA synthetase [EC:6.1.1.22]	-	-	-	gi|590713345|ref|XP_007049617.1|/0/Aspartyl-tRNA synthetase, putative [Theobroma cacao]
>TCONS_00066463
>Gh_A02G0611	-	-	-	-	-
>TCONS_00004930
>Gh_A03G1736	K04733|1|1e-148|525|aly:ARALYDRAFT_916421|interleukin-1 receptor-associated kinase 4 [EC:2.7.11.1];K00924|4|8e-62|237|ath:AT3G55450|[EC:2.7.1.-]	-	GO:0004713//protein tyrosine kinase activity;GO:0032559	GO:0006464//cellular protein modification process	gi|590685436|ref|XP_007042101.1|/0/Malectin/receptor-like protein kinase family protein [Theobroma cacao]
>TCONS_00008766
>Gh_D04G1132	-	-	-	-	gi|590629993|ref|XP_007027145.1|/9.69702e-38/Uncharacterized protein TCM_022033 [Theobroma cacao]
>TCONS_00054052
>Gh_A08G0836	-	-	-	-	gi|590664692|ref|XP_007036542.1|/2.15069e-68/VQ motif-containing protein, putative [Theobroma cacao]
>TCONS_00024798
>Gh_D11G2712	K00059|1|2e-08|57.8|bdi:100825420|3-oxoacyl-[acyl-carrier protein] reductase [EC:1.1.1.100];K08081|2|5e-08|56.6|vcn:VOLCADRAFT_85348|tropine dehydrogenase [EC:1.1.1.206]	-	GO:0003824//catalytic activity	GO:0008152//metabolic process	gi|567881483|ref|XP_006433300.1|/1.65288e-76/hypothetical protein CICLE_v10002055mg [Citrus clementina]
>TCONS_00080088
>Gh_D01G1646	-	-	-	-	-
>TCONS_00045252
>Gh_D11G2889	K13459|1|1e-110|399|vvi:100254298|disease resistance protein RPS2	-	-	-	gi|566154784|ref|XP_006370614.1|/0/disease resistance family protein [Populus trichocarpa]
>TCONS_00080201
>Gh_D09G0096	K15336|1|2e-74|278|vvi:100259391|tRNA (cytosine38-C5)-methyltransferase [EC:2.1.1.204]	-	-	-	gi|643736201|gb|KDP42576.1|/1.00685e-166/hypothetical protein JCGZ_24350 [Jatropha curcas]
>TCONS_00073093
>Gh_A10G2093	-	-	-	-	gi|590562329|ref|XP_007009053.1|/0/sugar beet HS1 PRO-1 2 [Theobroma cacao]
>TCONS_00030974
>Gh_D02G0581	-	-	-	-	gi|685282568|ref|XP_009132198.1|/2.47292e-09/PREDICTED: uncharacterized protein LOC103856814 [Brassica rapa]
>TCONS_00049412
>Gh_A10G1148	-	-	-	-	-
>TCONS_00031914
>Gh_D08G1445	-	-	-	GO:0006810//transport	gi|590722354|ref|XP_007051871.1|/0/K+ efflux antiporter 1 [Theobroma cacao]
>TCONS_00070508
>Gh_D03G1396	-	-	-	-	gi|222625515|gb|EEE59647.1|/3.15502e-11/hypothetical protein OsJ_12023 [Oryza sativa Japonica Group]
>TCONS_00051790
>Gh_D05G3707	K11885|1|3e-175|612|pop:POPTR_744891|DNA damage-inducible protein 1	-	GO:0004175//endopeptidase activity	GO:0019538//protein metabolic process	gi|590604983|ref|XP_007020374.1|/0/Ubiquitin family protein [Theobroma cacao]
>TCONS_00058303
>Gh_A05G1389	-	-	-	-	gi|720041006|ref|XP_010268779.1|/2.26787e-39/PREDICTED: uncharacterized protein LOC104605633 [Nelumbo nucifera]
>TCONS_00014251
>Gh_A05G1829	K07195|1|1e-83|309|ppp:PHYPADRAFT_164957|exocyst complex component 7	GO:0043234//protein complex	-	GO:0016192//vesicle-mediated transport	gi|590596945|ref|XP_007018477.1|/0/Exocyst subunit exo70 family protein G1 [Theobroma cacao]
>TCONS_00012011
>Gh_D05G0278	-	-	-	-	-
>TCONS_00058524
>Gh_D01G1408	K14327|1|1e-09|60.1|vvi:100258101|regulator of nonsense transcripts 2;K01855|2|2e-08|56.2|vvi:100244254|tRNA pseudouridine38/39 synthase [EC:5.4.99.45]	-	-	-	gi|222612559|gb|EEE50691.1|/2.1436e-29/hypothetical protein OsJ_30951 [Oryza sativa Japonica Group]
>TCONS_00045040
>Gh_A07G0516	-	-	-	-	gi|242073486|ref|XP_002446679.1|/2.04677e-22/hypothetical protein SORBIDRAFT_06g020406 [Sorghum bicolor]
>TCONS_00019326
>Gh_A08G1277	K13289|1|0.0|713|rcu:RCOM_0962680|cathepsin A (carboxypeptidase C) [EC:3.4.16.5]	-	GO:0004180//carboxypeptidase activity	GO:0019538//protein metabolic process	gi|590724349|ref|XP_007052442.1|/0/Serine carboxypeptidase-like 40 [Theobroma cacao]
>TCONS_00025189
>Gh_D08G2207	K02883|1|9e-81|296|pop:POPTR_552462|large subunit ribosomal protein L18e	GO:0030529//ribonucleoprotein complex	GO:0005198//structural molecule activity	GO:0010467//gene expression	gi|590644284|ref|XP_007031040.1|/2.20614e-81/Ribosomal protein L18 [Theobroma cacao]
>TCONS_00069176
>Gh_D12G0473	K07761|1|4e-88|323|ath:AT1G59970|gelatinase A [EC:3.4.24.24]	-	GO:0046872//metal ion binding;GO:0070011//peptidase activity, acting on L-amino acid peptides	GO:0008152//metabolic process	gi|590694016|ref|XP_007044491.1|/1.87657e-127/Matrixin family protein, putative [Theobroma cacao]
>TCONS_00083100
>Gh_D11G0304	-	-	-	-	gi|590729235|ref|XP_007099756.1|/8.20562e-106/Uncharacterized protein TCM_045761 [Theobroma cacao]
>TCONS_00080650
[truncated: 4,968 more rows]
