# Supplementary material for: Transcriptomic repertoires depict the initiation of lint and fuzz fibres in cotton (Gossypium hirsutum L.)
Source: Plant Biotechnol J. 2017 Oct 18;16(5):1002–12. doi: 10.1111/pbi.12844 (PMC5902776; doi:10.1111/pbi.12844)
Supplement: Supplementary file 6 — Table S5 Primers used in the research. [file PBI-16-1002-s001.xlsx]

## Sheet: Sheet1
Table S5 Pimers used in the research.
Name	Primer Sequence
XLOC_016164-realF	CCCCTTCCAACTTCGATCTCA
XLOC_016164-realR	AACGAAGTACAGCAGCCGATAGC
XLOC_029323-realF	GGCGTGGCTGCTGGAGAGT
XLOC_029323-realR	CCAAGCCCAATGAACCCAGAG
XLOC_006504-realF	CAATAAAGCTTTCTCGTTAACTTTTGT
XLOC_006504-realR	GTCATATTAAACTAGTAGAGGGGCCA
XLOC_066220-realF	GGAAGGGACGAGGGTTGATTG
XLOC_066220-realR	AATTCCCTTGGATCGGGTCAC
XLOC_092283-realF	AAAGAGGCCGTGCTTGGGAC
XLOC_092283-realR	CCCAAACCCTAGTTGCTGATCG
XLOC_071567-realF	AAAATCTTGACGGAGAGGGGC
XLOC_071567-realR	AGGGTTCAAGGGTAAACTTCAGC
XLOC_056809-realF	GAGACTGCTGGAGGCACATGC
XLOC_056809-realR	TCAAAGCAGAGAGTAAAAACCCAA
XLOC_061792-realF	TTCTTCAAAAACAGAGAAGGGAGG
XLOC_061792-realR	TCTAAGGGAGTCTTTAGCACCGC
XLOC_030294-realF	TACAAACCATCCTCTGGCCTTTAT
XLOC_030294-realR	TCTCCTCCATCAATGCCTGTAAAC
XLOC_096275-realF	GGGAAATCCCCTTTCTCTGCTA
XLOC_096275-realR	TTTAGGCTCCCCCTCACTGG
XLOC_045023-realF	TCTCAACACTCCCCACACATCC
XLOC_045023-realR	AGTCGAACAAGGGAGGGGTCTA
Gh_D12G2590-realF	ATTGGTGTTCGGGTCACCG
Gh_D12G2590-realR	TGAGCAACTTCTTGGACTGCG
Gh_A13G0689-realF	GAAAACTTGAACGAAACAAGCTATGG
Gh_A13G0689-realR	AAGAGGCCAAACTAACCCACATG
Gh_D13G0798-realF	TGAGGAAACAATAACGGATGGC
Gh_D13G0798-realR	GGTGAAGAATTCACCAAATCGAA
Gh_A08G0268-realF	GGTCTGTCCGCACCTCTTTGTCT
Gh_A08G0268-realR	TGGATCCTCAGAAAGATGGTATCG
Gh_D06G1439-realF	CTTTTCCAAGGCACCAAGTGAG
Gh_D06G1439-realR	TCAGCTTCGTCTTAACTGCAGGT
Gh_D12G1628-realF	AGGGCGGAAAATATGATGGAA
Gh_D12G1628-realR	ACCAGAAGGGGAAGCATTCG
Gh_D06G0981-realF	GGTAGTCCCGAATCTCCGTGG
Gh_D06G0981-realR	CATGCCCTGATACGGTTGCTA
Gh_D13G2002-realF	TTGCAGATCGTAATGATTCAAAGAC
Gh_D13G2002-realR	CAAGGCTTATCTTAGTTGAAATCTAAGC
D01:59391065-F	TGAGGCAGATGCTACGGTTGTT
D01:59391065-R	CCAGCCAATGTTGCAGAGTTCT
A13:74684225-F	CCCGAAAGGAAGAGAACAATCAT
A13:74684225-R	CGACCCCCATAATAAACGCAC
D03:4815774-F	GTGGTTGGGGCAGATTTACGG
D03:4815774-R	CCATTCTGATTTTCTTTTTCGGC
A12:85186316-F	CCTTTAACGTGGTTTTCTCCCAG
A12:85186316-R	TCCCCCTACTCCGCTCATTC
A06:101091994-F	CATCTCCCTCACAAACAAGTCCA
A06:101091994-R	GCGCTATTAGAATGTGGCAATGA
XLOC_039050-realF	CAAAAATAGGGAAAAGGAATCACC
XLOC_039050-realR	TCTCCTTCGTCAACGCCTGC
XLOC_039050-VIGS-F	ATGGCATGCCTGCAGACTAGTTCTGGCGAGATCCACGGTG
XLOC_039050-VIGS-R	ACCTAGGGGCGCGCCTTAATTAACGCCTGCAAACAAGCACAA
XLOC_079089-realF	ACCCCGGGTAATTCCGATCTA
XLOC_079089-realR	TTGTCCCAAGGCTTACCTGACA
XLOC_079089-VIGS-F	ATGGCATGCCTGCAGACTAGTTAGCGCACATGGGCAGTAGG
XLOC_079089-VIGS-R	ACCTAGGGGCGCGCCTTAATTAAACTTTCGGCACAAGGATTACCAA
XLOC_545639-realF	ATTATCCACGCGTTTTTGCTCA
XLOC_545639-realR	AAAGGTTCGGGCATTCAAGTC
XLOC_545639-VIGS-F	ATGGCATGCCTGCAGACTAGTAGCCATCCTCTACTCCGTCCGA
XLOC_545639-VIGS-R	ACCTAGGGGCGCGCCTTAATTAAAAAGGTTCGGGCATTCAAGTCC
